# Supplementary material for: Scaffold Diversity of Fungal Metabolites
Source: Front Pharmacol. 2017 Apr 3;8:180. doi: 10.3389/fphar.2017.00180 (PMC5376591; doi:10.3389/fphar.2017.00180)
Supplement: Supplementary file 2 [file DataSheet2.CSV]

Field_3	ID	SMILES	a_acc	a_don	b_rotN	SlogP	TPSA	Weight
FDA_nonc	FDA_nonc1	ClC(Cl)(P(O)(O)=O)P(O)(O)=O	6	6	2	-1.7097	115.06	244.89099
FDA_nonc	FDA_nonc2	NC(N)=N	1	3	0	-1.16143	75.889999	59.071999
FDA_nonc	FDA_nonc3	O=C(NO)N	2	3	1	-0.95609999	75.349998	76.055
FDA_nonc	FDA_nonc4	OC(O)=O	3	3	0	0.22239999	57.529999	62.023998
FDA_nonc	FDA_nonc5	P(O)(O)(=O)C(O)=O	5	5	1	-1.2280999	94.830002	126.004
FDA_nonc	FDA_nonc6	Br[C@H](Cl)C(F)(F)F	0	0	1	2.5085001	0	197.381
FDA_nonc	FDA_nonc7	O=C(NO)C	2	2	1	-0.4883	49.330002	75.067001
FDA_nonc	FDA_nonc8	OC(=O)C	2	2	0	0.090899996	37.299999	60.051998
FDA_nonc	FDA_nonc9	OC(=O)CN	3	3	1	-0.97030002	63.32	75.067001
FDA_nonc	FDA_nonc10	P(O)(O)(=O)C(P(O)(O)=O)(O)C	7	7	2	-3.1326001	135.28999	206.02699
FDA_nonc	FDA_nonc11	S(=O)(C)C	1	0	0	-0.0053	36.279999	78.135002
FDA_nonc	FDA_nonc12	S(O)(=O)(=O)CCS	3	3	2	-0.76169997	93.169998	142.19901
FDA_nonc	FDA_nonc13	ClC(Cl)C(F)(F)OC	1	0	2	2.0293	9.2299995	164.96599
FDA_nonc	FDA_nonc14	ClC[C@@H]1OC1	1	0	1	0.62400001	12.53	92.525002
FDA_nonc	FDA_nonc15	Cl[C@H](F)C(F)(F)OC(F)F	1	0	3	2.3527999	9.2299995	184.491
FDA_nonc	FDA_nonc16	Cl[C@H](OC(F)F)C(F)(F)F	1	0	3	2.3527999	9.2299995	184.491
FDA_nonc	FDA_nonc17	FC(F)(C(F)(F)F)C(F)(F)F	0	0	2	2.7463	0	188.017
FDA_nonc	FDA_nonc18	FC(F)(F)[C@H](F)OC(F)F	1	0	3	2.0834999	9.2299995	168.036
FDA_nonc	FDA_nonc19	O1NC(=O)[C@@H](N)C1	3	2	0	-1.6249	64.349998	102.09299
FDA_nonc	FDA_nonc20	OC(=O)C(=O)C	3	2	1	-0.34	54.369999	88.061996
FDA_nonc	FDA_nonc21	OC(=O)[C@@H](N)C	3	3	1	-0.58179998	63.32	89.094002
FDA_nonc	FDA_nonc22	OC(=O)[C@@H](N)CO	4	4	2	-1.6094	83.550003	105.09299
FDA_nonc	FDA_nonc23	OC(=O)[C@@H](O)C	3	3	1	-0.54820001	57.529999	90.077995
FDA_nonc	FDA_nonc24	P(O)(O)(=O)[C@H]1O[C@H]1C	4	3	1	-1.1612999	70.059998	138.05901
FDA_nonc	FDA_nonc25	SC[C@@H](S)CO	1	1	2	0.2069	97.830002	124.228
FDA_nonc	FDA_nonc26	SC[C@H](N)C(O)=O	3	3	2	-0.67189997	102.12	121.16
FDA_nonc	FDA_nonc27	FC(F)(F)C(OCF)C(F)(F)F	1	0	4	2.4231999	9.2299995	200.05299
FDA_nonc	FDA_nonc28	FC=1C=NC(=O)NC=1N	2	2	0	-0.1223	67.480003	129.09399
FDA_nonc	FDA_nonc29	N(C(NC(N)=N)=N)(C)C	2	4	3	-1.03416	88.989998	129.16699
FDA_nonc	FDA_nonc30	N1CCNCC1	2	2	0	-0.82080001	24.059999	86.138
FDA_nonc	FDA_nonc31	O([N+](=O)[O-])C[C@@H](O[N+](=O)[O-])[C@@H](O[N+](=O)[O-])CO[N+](=O)[O-]	0	0	11	-1.4432	220.2	302.108
FDA_nonc	FDA_nonc32	OC(=O)CCC(O)=O	4	4	3	-0.064199999	74.599998	118.088
FDA_nonc	FDA_nonc33	OC(=O)CCCO	3	3	3	-0.1565	57.529999	104.105
FDA_nonc	FDA_nonc34	OC(=O)CN(C(N)=N)C	3	4	3	-1.10373	90.410004	131.13499
FDA_nonc	FDA_nonc35	OC(=O)C[C@H](N)C(O)=O	5	5	3	-1.127	100.62	133.103
FDA_nonc	FDA_nonc36	OC(=O)[C@@H](N)CC(=O)N	4	4	3	-1.7263	106.41	132.119
FDA_nonc	FDA_nonc37	OC(=O)[C@@H](N)[C@H](O)C	4	4	2	-1.2209001	83.550003	119.12
FDA_nonc	FDA_nonc38	OCC(N)(CO)CO	4	4	3	-2.3392	86.709999	121.13599
FDA_nonc	FDA_nonc39	P(O)(O)(=O)C(P(O)(O)=O)(O)CCCN	8	8	5	-3.4136	161.31	249.09599
FDA_nonc	FDA_nonc40	S=C1NC=CN1C	1	1	0	0.2775	47.360001	114.172
FDA_nonc	FDA_nonc41	SC(C(S)C(O)=O)C(O)=O	4	4	3	-0.2476	152.2	182.22
FDA_nonc	FDA_nonc42	[nH]1ncc(c1)C	2	2	0	0.71811998	28.68	82.105995
FDA_nonc	FDA_nonc43	s1c(nnc1S(=O)(=O)N)NC(=O)C	5	2	3	-0.85610002	115.04	222.24901
FDA_nonc	FDA_nonc44	N1C=CC(=N)C=C1	1	2	0	0.63677001	35.880001	94.116997
FDA_nonc	FDA_nonc45	O(N=O)CCCCC	2	0	5	1.8746001	38.66	117.14799
FDA_nonc	FDA_nonc46	O=C(N)c1nccnc1	3	1	1	-0.42449999	68.870003	123.115
FDA_nonc	FDA_nonc47	O=C1N=CN=C2NNC=C12	3	2	0	-1.0549001	65.849998	136.114
FDA_nonc	FDA_nonc48	OC(=O)CCC(=O)CN	4	3	4	-0.62099999	80.389999	131.131
FDA_nonc	FDA_nonc49	OC(=O)[C@@H](N)C(C)C	3	3	2	0.054299999	63.32	117.14799
FDA_nonc	FDA_nonc50	OC(=O)[C@@H](N)CCC(=O)N	4	4	4	-1.3362	106.41	146.146
FDA_nonc	FDA_nonc51	OC(=O)[C@@H](N)CCCN	4	4	4	-0.8628	89.339996	132.16299
FDA_nonc	FDA_nonc52	OC(=O)[C@H]1NCCC1	3	3	1	-0.177	49.330002	115.132
FDA_nonc	FDA_nonc53	OCC[N+](C)(C)C	1	1	2	-0.31510001	20.23	104.173
FDA_nonc	FDA_nonc54	O[C@H]1CC(NC1)C(O)=O	4	4	1	-1.2062	69.559998	131.131
FDA_nonc	FDA_nonc55	P(O)(O)(=O)C(P(O)(O)=O)(O)Cn1ccnc1	8	7	4	-2.9893999	153.11	272.09
FDA_nonc	FDA_nonc56	S(CC(O)=O)C[C@H](N)C(O)=O	5	5	5	-0.78390002	100.62	179.196
FDA_nonc	FDA_nonc57	S(CC[C@H](N)C(O)=O)C	3	3	4	0.1514	63.32	149.214
FDA_nonc	FDA_nonc58	S(O)(=O)(=O)CCCNC(=O)C	4	4	5	-1.1653	83.470001	181.21201
FDA_nonc	FDA_nonc59	S1\C(=N/C(=O)C)\N(N=C1S(=O)(=O)N)C	5	1	2	-0.87300003	105.19	236.276
FDA_nonc	FDA_nonc60	S=C1N=C(Nc2nc[nH]c12)N	4	4	0	-0.17460001	111.18	167.196
FDA_nonc	FDA_nonc61	S=C1N=CNc2nc[nH]c12	4	3	0	0.53899997	85.160004	152.181
FDA_nonc	FDA_nonc62	SC([C@H](N)C(O)=O)(C)C	3	3	2	0.1067	102.12	149.214
FDA_nonc	FDA_nonc63	SC[C@H](NC(=O)C)C(O)=O	3	3	4	-0.49450001	105.2	163.19701
FDA_nonc	FDA_nonc64	[nH]1c2c(ncnc2N)nc1	4	3	0	-0.064900003	80.480003	135.13
FDA_nonc	FDA_nonc65	[nH]1cncc1CCN	3	3	2	-0.089129999	54.700001	111.14799
FDA_nonc	FDA_nonc66	[nH]1nccc1CCN	3	3	2	-0.089129999	54.700001	111.14799
FDA_nonc	FDA_nonc67	Clc1c(S(=O)(=O)N)cc(S(=O)(=O)N)cc1Cl	4	2	2	0.28819999	120.32	305.16199
FDA_nonc	FDA_nonc68	Clc1nc(C(=O)\N=C(\N)/N)c(nc1N)N	4	4	2	-1.2920001	159.28999	229.631
FDA_nonc	FDA_nonc69	FC(F)[C@@](N)(CCCN)C(O)=O	4	4	5	-0.22750001	89.339996	182.17
FDA_nonc	FDA_nonc70	F[C@@H]1[C@@H](O)[C@H](O)[C@H](O[C@@H]1O)CO	5	4	1	-2.2442	90.150002	182.14699
FDA_nonc	FDA_nonc71	O(C(=O)CCC(=O)CN)C	3	1	5	-0.53259999	69.389999	145.15799
FDA_nonc	FDA_nonc72	O(C(=O)\C=C\C(OC)=O)C	2	0	4	-0.1114	52.599998	144.12599
FDA_nonc	FDA_nonc73	O(CC[N+](C)(C)C)C([O-])=N	1	1	4	0.074469998	56.139999	146.19
FDA_nonc	FDA_nonc74	O1C(C)(C)C(=O)N(C)C1=O	2	0	0	0.37360001	46.610001	143.142
FDA_nonc	FDA_nonc75	O1C(OC(OC1C)C)C	3	0	0	1.0878	27.690001	132.159
FDA_nonc	FDA_nonc76	O1[C@H](CO)[C@@H](O)[C@H](O)[C@@H](N)C1O	6	5	1	-3.2550001	116.17	179.172
FDA_nonc	FDA_nonc77	O1[C@H]([C@@H](O)CO)C(O)=C(O)C1=O	5	4	2	-1.4074	107.22	176.12399
FDA_nonc	FDA_nonc78	O1[C@H]2[C@H](OC[C@@H]2O)[C@H](O[N+](=O)[O-])C1	3	1	2	-1.2782	93.739998	191.13899
FDA_nonc	FDA_nonc79	O1[C@H]2[C@H](OC[C@@H]2O[N+](=O)[O-])[C@H](O[N+](=O)[O-])C1	2	0	4	-1.0622	128.56	236.136
FDA_nonc	FDA_nonc80	O=C(N)c1nc[nH]c1N=NN(C)C	5	3	3	0.068899997	99.730003	182.187
FDA_nonc	FDA_nonc81	O=C1N(CCC1)CC(O)=N	3	2	2	0.14407	64.389999	142.158
FDA_nonc	FDA_nonc82	O=C1n2c(N=NN1C)c(nc2)C(=O)N	5	1	1	-0.1058	105.94	194.15399
FDA_nonc	FDA_nonc83	OC(=O)CCCCCN	3	3	5	0.59009999	63.32	131.175
FDA_nonc	FDA_nonc84	OC(=O)CC[C@H](N)C=C	3	3	4	0.36449999	63.32	129.159
FDA_nonc	FDA_nonc85	OC(=O)CC[C@H](NC(=O)N)C(O)=O	5	6	6	-1.0273	129.72	190.155
FDA_nonc	FDA_nonc86	OC(=O)[C@@H](N)CC(C)C	3	3	3	0.44440001	63.32	131.175
FDA_nonc	FDA_nonc87	OC(=O)[C@@H](N)CCCCN	4	4	5	-0.4727	89.339996	146.19
FDA_nonc	FDA_nonc88	OC(=O)[C@@H](N)CCCNC(=O)N	4	5	6	-1.1532	118.44	175.188
FDA_nonc	FDA_nonc89	OC(=O)[C@@H](N)CCCNC(N)=N	4	6	6	-1.33843	125.22	174.20399
FDA_nonc	FDA_nonc90	OC(=O)[C@@H](N)Cc1[nH]cnc1	5	5	3	-0.63593	92	155.157
FDA_nonc	FDA_nonc91	OC(=O)[C@@H](N)[C@H](CC)C	3	3	3	0.44440001	63.32	131.175
FDA_nonc	FDA_nonc92	OC(=O)c1cccnc1	3	2	1	0.7798	50.189999	123.111
FDA_nonc	FDA_nonc93	OC(CC(O)=O)(CC(O)=O)C(O)=O	7	7	5	-1.2485	132.13	192.123
FDA_nonc	FDA_nonc94	OCCn1c(ncc1[N+](=O)[O-])C	2	1	3	0.35842001	83.870003	171.15599
FDA_nonc	FDA_nonc95	OC[C@@H](O)[C@@H](O)[C@H](O)[C@H](O)CO	6	6	5	-3.5854001	121.38	182.172
FDA_nonc	FDA_nonc96	Oc1ccccc1	1	1	0	1.3922	20.23	94.112999
FDA_nonc	FDA_nonc97	P(F)(OC(C)C)(OC(C)C)=O	3	0	4	1.8437999	35.529999	184.147
FDA_nonc	FDA_nonc98	S(=O)(=O)(N)c1ccc(N)cc1	2	2	1	-0.083800003	86.18	172.20799
FDA_nonc	FDA_nonc99	S(SC[C@H](N)C(O)=O)C[C@H](N)C(O)=O	6	6	7	-0.80839998	126.64	240.304
FDA_nonc	FDA_nonc100	Cl\C=C\[C@@](O)(CC)C#C	1	1	3	1.513208	20.23	144.601
FDA_nonc	FDA_nonc101	Clc1cc2NC(Oc2cc1)=O	1	1	0	2.2643001	38.330002	169.567
FDA_nonc	FDA_nonc102	Clc1cc2NC=NS(=O)(=O)c2cc1S(=O)(=O)N	5	2	1	0.12989999	118.69	295.72699
FDA_nonc	FDA_nonc103	Clc1ccc(SC(P(O)(O)=O)P(O)(O)=O)cc1	6	6	4	-0.069300003	115.06	318.60999
FDA_nonc	FDA_nonc104	O([C@H](C[N+](C)(C)C)C)C([O-])=N	1	1	4	0.46296999	56.139999	160.217
FDA_nonc	FDA_nonc105	O1[C@](CC)(C)C(=O)N(C)C1=O	2	0	1	0.76370001	46.610001	157.16899
FDA_nonc	FDA_nonc106	O=C([O-])C[C@@H](O)C[N+](C)(C)C	1	1	4	-1.8065	60.360001	161.201
FDA_nonc	FDA_nonc107	O=C1N(C)C(=O)N(c2nc[n-]c12)C	2	0	0	-0.31940001	53.509998	179.159
FDA_nonc	FDA_nonc108	O=C1N(C)C(=O)N(c2nc[nH]c12)C	4	2	0	0.0515	69.300003	180.16699
FDA_nonc	FDA_nonc109	O=C1NC(=O)C[C@@]1(CC)C	2	1	1	0.4492	46.169998	141.17
FDA_nonc	FDA_nonc110	O=C1NC(=O)N(c2ncn(c12)C)C	3	1	0	0.078900002	67.230003	180.16699
FDA_nonc	FDA_nonc111	OC([C@H](O)[C@@H](O)[C@H](O)[C@H](O)CO)C(O)=O	8	8	6	-4.1321998	158.67999	226.181
FDA_nonc	FDA_nonc112	OC=1C(=O)C=CN(C)C=1C	2	1	0	0.80409998	40.540001	139.15399
FDA_nonc	FDA_nonc113	OCc1ccccc1	1	1	1	1.4453	20.23	108.14
FDA_nonc	FDA_nonc114	O\N=C\c1[n+](cccc1)C	2	1	1	0.67839998	36.470001	137.162
FDA_nonc	FDA_nonc115	Oc1cc(N)ccc1C(O)=O	3	4	1	0.67259997	83.550003	153.13699
FDA_nonc	FDA_nonc116	Oc1ccc(N)cc1C(O)=O	3	4	1	0.67259997	83.550003	153.13699
FDA_nonc	FDA_nonc117	Oc1ccccc1C(=O)N	2	2	1	0.49110001	63.32	137.138
FDA_nonc	FDA_nonc118	Oc1ccccc1C(O)=O	3	3	1	1.0904	57.529999	138.12199
FDA_nonc	FDA_nonc119	P(O)(O)(=O)C(P(O)(O)=O)(O)Cc1cccnc1	8	7	4	-2.5148301	148.17999	283.11301
FDA_nonc	FDA_nonc120	P(O)(O)(=O)C(P(O)(O)=O)NC1CCCCC1	7	7	4	-1.5927	127.09	273.16199
FDA_nonc	FDA_nonc121	S(=O)(=O)(N)c1ccc(cc1)CN	3	2	2	0.059099998	86.18	186.235
FDA_nonc	FDA_nonc122	S=C1N(C=CN1C)C(OCC)=O	2	0	3	1.1464	64.870003	186.235
FDA_nonc	FDA_nonc123	S=C1NC(=CC(=O)N1)CCC	2	2	2	0.67470002	73.220001	170.23599
FDA_nonc	FDA_nonc124	Clc1cc2N[C@@H](NS(=O)(=O)c2cc1S(=O)(=O)N)C(Cl)Cl	4	3	2	0.82099998	118.36	380.66
FDA_nonc	FDA_nonc125	Clc1cc2S(=O)(=O)N=C(Nc2cc1)C	3	1	0	1.8726	58.529999	230.675
FDA_nonc	FDA_nonc126	Clc1cccc(Cl)c1\C=N\N=C(\N)/N	2	2	2	1.6007	76.760002	231.086
FDA_nonc	FDA_nonc127	Ic1cc(ccc1)C\N=C(\N)/N	1	2	2	1.331	64.400002	275.09299
FDA_nonc	FDA_nonc128	N(CCNCCN)CCNCCN	5	5	10	-2.3274	88.129997	189.30699
FDA_nonc	FDA_nonc129	N(N)CCc1ccccc1	2	2	3	0.69237	38.049999	136.198
FDA_nonc	FDA_nonc130	O([C@H](C[N+](C)(C)C)C)C(=O)C	1	0	4	0.64420003	26.299999	160.237
FDA_nonc	FDA_nonc131	O1CCN(\N=C\c2oc([N+](=O)[O-])cc2)C1=O	2	0	3	0.97390002	100.86	225.15999
FDA_nonc	FDA_nonc132	O1[C@H](CO)[C@@H](O)C[C@@H]1N1C=NC(=NC1=O)N	6	3	2	-1.7668	120.74	228.20799
FDA_nonc	FDA_nonc133	O1[C@H](CO)[C@@H](O)[C@@H](O)[C@@H]1n1nc(nc1)C(=O)N	7	4	3	-2.9159999	143.72	244.207
FDA_nonc	FDA_nonc134	O=C1N(C)C(=O)N(c2ncn(c12)C)C	3	0	0	0.42109999	58.439999	194.194
FDA_nonc	FDA_nonc135	O=C1N(CCC1)[C@H](CC)C(=O)N	2	1	3	-0.12729999	63.400002	170.21199
FDA_nonc	FDA_nonc136	O=C1N=C(Nc2n(cnc12)COCCO)N	5	3	4	-1.0037	114.76	225.20799
FDA_nonc	FDA_nonc137	O=C1NC(=O)N(c2nc[nH]c12)CCC	4	3	2	0.48949999	78.089996	194.194
FDA_nonc	FDA_nonc138	OC(=O)C(CCC)CCC	2	2	5	2.2874	37.299999	144.21399
FDA_nonc	FDA_nonc139	OC(=O)C1CCC(CC1)CN	3	3	2	0.83609998	63.32	157.213
FDA_nonc	FDA_nonc140	OC(=O)C[C@H](CC(C)C)CN	3	3	5	1.0821	63.32	159.229
FDA_nonc	FDA_nonc141	OC1=CN(C=CC1=O)C[C@H](N)C(O)=O	5	4	3	-0.8039	103.86	198.17799
FDA_nonc	FDA_nonc142	OC[C@@H](O)[C@@H](O)[C@H](O)[C@@H](NC(=O)C)C=O	6	5	7	-3.2349999	127.09	221.209
FDA_nonc	FDA_nonc143	O[C@H]1[C@H](O)[C@@H](O)CN(CCO)[C@@H]1CO	6	5	3	-3.2621	104.39	207.226
FDA_nonc	FDA_nonc144	O\1[C@H]2N([C@@H](C(O)=O)/C/1=C/CO)C(=O)C2	5	3	2	-1.0956	87.07	199.162
FDA_nonc	FDA_nonc145	Oc1c(C=O)c(cnc1C)CO	4	2	2	0.66681999	70.419998	167.164
FDA_nonc	FDA_nonc146	Oc1c(CO)c(cnc1C)CO	4	3	2	0.61302	73.580002	169.17999
FDA_nonc	FDA_nonc147	Oc1cc(ccc1O)CCN	3	3	2	0.59897	66.480003	153.181
FDA_nonc	FDA_nonc148	Oc1cc(ccc1O)[C@@H](O)CN	4	4	2	0.18539999	86.709999	169.17999
FDA_nonc	FDA_nonc149	P(O)(O)(=O)CO[C@@H](CN1C=CC(=NC1=O)N)CO	7	5	6	-2.2646	145.67999	279.189
FDA_nonc	FDA_nonc150	S(=O)(=O)(CCn1c(ncc1[N+](=O)[O-])C)CC	3	0	5	0.80081999	97.779999	247.27499
FDA_nonc	FDA_nonc151	S(=O)(=O)(N)Cc1noc2c1cccc2	3	1	2	0.88270003	86.190002	212.229
FDA_nonc	FDA_nonc152	S(=O)(=O)(N)c1cc2S(=O)(=O)NCNc2cc1C(F)(F)F	4	3	2	0.3256	118.36	331.29498
FDA_nonc	FDA_nonc153	S(=O)(=O)(NC(=O)C)c1ccc(N)cc1	3	2	3	0.093599997	89.260002	214.245
FDA_nonc	FDA_nonc154	S1C[C@H](O[C@H]1CO)N1C=C(F)C(=NC1=O)N	4	2	2	-0.002	88.150002	247.25
FDA_nonc	FDA_nonc155	S1C[C@H](O[C@H]1CO)N1C=CC(=NC1=O)N	4	2	2	-0.2992	88.150002	229.25999
FDA_nonc	FDA_nonc156	S1SCC[C@@H]1CCCCC(O)=O	2	2	5	2.7851	37.299999	206.33
FDA_nonc	FDA_nonc157	S=C(N)c1cc(ncc1)CC	2	1	2	1.27817	71	166.248
FDA_nonc	FDA_nonc158	n1ccccc1CCNC	2	1	3	0.84346998	24.92	136.198
FDA_nonc	FDA_nonc159	n1ncc2c(cccc2)c1NN	3	2	1	0.91540003	63.830002	160.17999
FDA_nonc	FDA_nonc160	o1c(ccc1[N+](=O)[O-])\C=N/N1CC(=O)NC1=O	3	1	3	0.0735	120.73	238.159
FDA_nonc	FDA_nonc161	s1c2cc(OC(F)(F)F)ccc2nc1N	2	1	2	2.7771001	48.139999	234.201
FDA_nonc	FDA_nonc162	s1cc(nc1\N=C(\N)/N)CSCC/C(=N/S(=O)(=O)N)/N	5	4	7	-0.50160003	175.83	337.453
FDA_nonc	FDA_nonc163	Clc1c(cccc1Cl)-c1nnc(nc1N)N	3	2	1	2.0098	90.709999	256.09601
FDA_nonc	FDA_nonc164	Clc1cc(Cl)c2c(nccc2)c1O	2	1	0	3.2472	33.119999	214.05099
FDA_nonc	FDA_nonc165	Clc1cc(N)cc(Cl)c1NC=1NCCN=1	1	3	2	1.9467	62.439999	245.11299
FDA_nonc	FDA_nonc166	Clc1cc2N[C@@H](N(S(=O)(=O)c2cc1S(=O)(=O)N)C)CCl	4	2	2	0.59829998	109.57	360.242
FDA_nonc	FDA_nonc167	Clc1ccc(OC[C@@H](O)CO)cc1	3	2	4	1.072	49.689999	202.63699
FDA_nonc	FDA_nonc168	Clc1ccc2nsnc2c1NC=1NCCN=1	3	2	2	1.7158	62.200001	253.717
FDA_nonc	FDA_nonc169	Clc1cccc(Cl)c1CC(=O)NC(N)=N	2	3	4	1.54554	78.970001	246.097
FDA_nonc	FDA_nonc170	Clc1cccc(Cl)c1NC=1NCCN=1	1	2	2	2.3645	36.419998	230.09799
FDA_nonc	FDA_nonc171	FC1=CN([C@@H]2O[C@H](CO)[C@@H](O)C2)C(=O)NC1=O	5	3	2	-1.1827	99.099998	246.194
FDA_nonc	FDA_nonc172	IC#CCOc1cc(Cl)c(Cl)cc1Cl	1	0	3	4.4215078	9.2299995	361.39301
FDA_nonc	FDA_nonc173	IC1=CN([C@@H]2O[C@H](CO)[C@@H](O)C2)C(=O)NC1=O	5	3	2	-0.71719998	99.099998	354.10001
FDA_nonc	FDA_nonc174	Ic1cc(I)c2c(nccc2)c1O	2	1	0	3.1496	33.119999	396.953
FDA_nonc	FDA_nonc175	N([C@H](CC\C=C(\C)/C)C)C	1	1	4	2.3406999	12.03	141.258
FDA_nonc	FDA_nonc176	N[C@@H]1CC1c1ccccc1	1	1	1	1.5012	26.02	133.194
FDA_nonc	FDA_nonc177	N[C@H](Cc1ccccc1)C	1	1	2	1.57627	26.02	135.20999
FDA_nonc	FDA_nonc178	O(C(=O)C)c1ccccc1C(O)=O	3	2	3	1.3101	63.599998	180.159
FDA_nonc	FDA_nonc179	O(C(=O)N(C)C)c1ccc[n+](c1)C	1	0	3	0.9307	33.419998	181.215
FDA_nonc	FDA_nonc180	O(C(=O)N)C1(CCCCC1)C#C	1	1	3	1.4178081	52.32	167.20799
FDA_nonc	FDA_nonc181	O(C(=O)c1ccc(N)cc1)CC	1	1	3	1.4455	52.32	165.192
FDA_nonc	FDA_nonc182	O(CC(CCC)(COC(=O)N)C)C(=O)N	2	2	8	0.98339999	104.64	218.25299
FDA_nonc	FDA_nonc183	O([C@H](CC(=O)[O-])C[N+](C)(C)C)C(=O)C	1	0	6	-1.2357	66.43	203.23799
FDA_nonc	FDA_nonc184	O1[C@@H](CC[C@@H]1N1C=CC(=NC1=O)N)CO	4	2	2	-0.2097	88.150002	211.22099
FDA_nonc	FDA_nonc185	O1[C@H](CO)[C@@H](O)[C@H](O)[C@@H]1N1C=CC(=NC1=O)N	6	4	2	-2.2681	128.61	243.21899
FDA_nonc	FDA_nonc186	O=C(NC(=O)N)Cc1ccccc1	2	2	4	0.42397001	72.190002	178.19099
FDA_nonc	FDA_nonc187	O=C1N=C(NC=2NCC(NC1=2)C(O)C(O)C)N	4	6	2	-3.0969	132	241.25099
FDA_nonc	FDA_nonc188	O=C1NC(=Nc2n(cnc12)COC(CO)CO)N	6	4	5	-1.8336	134.99001	255.23399
FDA_nonc	FDA_nonc189	OC(=O)CCCCCCCC(O)=O	4	4	8	1.8863	74.599998	188.22299
FDA_nonc	FDA_nonc190	OC(=O)CNC(=O)c1ccc(N)cc1	3	4	4	0.0832	92.419998	194.19
FDA_nonc	FDA_nonc191	OC(=O)[C@@H](N)Cc1ccccc1	3	3	3	0.64096999	63.32	165.192
FDA_nonc	FDA_nonc192	O[C@H]([C@H](N)C)c1ccccc1	2	2	2	1.1627001	46.25	151.209
FDA_nonc	FDA_nonc193	Oc1c2ncccc2c([N+](=O)[O-])cc1	2	1	1	1.8486	78.940002	190.15799
FDA_nonc	FDA_nonc194	Oc1cc(ccc1)[C@@H](O)CNC	3	3	3	0.74049997	52.490002	167.20799
FDA_nonc	FDA_nonc195	Oc1cc(ccc1)[C@@H](O)[C@@H](N)C	3	3	2	0.86830002	66.480003	167.20799
FDA_nonc	FDA_nonc196	Oc1cc(ccc1O)C[C@H](N)C(O)=O	5	5	3	0.052170001	103.78	197.19
FDA_nonc	FDA_nonc197	Oc1cc(ccc1O)[C@@H](O)CNC	4	4	3	0.4461	72.720001	183.207
FDA_nonc	FDA_nonc198	Oc1cc(ccc1O)[C@@H](O)[C@@H](N)C	4	4	2	0.57389998	86.709999	183.207
FDA_nonc	FDA_nonc199	Oc1cc(ccc1O)[C@H](O)[C@@H](N)C(O)=O	6	6	3	-0.36140001	124.01	213.189
FDA_nonc	FDA_nonc200	Oc1ccc(cc1)C[C@H](N)C(O)=O	4	4	3	0.34656999	83.550003	181.19099
FDA_nonc	FDA_nonc201	P(O)(O)(=O)C(P(O)(O)=O)(O)CCN(CCCCC)C	8	7	9	-1.6404001	138.53	319.23099
FDA_nonc	FDA_nonc202	P(O)(O)(=O)CO[C@@H](Cn1c2ncnc(N)c2nc1)C	7	4	5	-0.85500002	136.38	287.216
FDA_nonc	FDA_nonc203	S(P(OCC)(OCC)=O)CC[N+](C)(C)C	3	0	8	1.5367	35.529999	256.327
FDA_nonc	FDA_nonc204	SC[C@H](C(=O)N1CCC[C@H]1C(O)=O)C	3	2	4	0.6279	96.410004	217.289
FDA_nonc	FDA_nonc205	[O-][n+]1c(N)cc(nc1N)N1CCCCC1	2	2	1	-0.1303	93.629997	209.25299
FDA_nonc	FDA_nonc206	n1c(nc(nc1N(C)C)N(C)C)N(C)C	3	0	3	0.069600001	48.389999	210.285
FDA_nonc	FDA_nonc207	s1c(nnc1NS(=O)(=O)c1ccc(N)cc1)C	4	2	3	1.22952	97.970001	270.33701
FDA_nonc	FDA_nonc208	s1ccnc1NS(=O)(=O)c1ccc(N)cc1	3	2	3	1.5261	85.080002	255.32201
FDA_nonc	FDA_nonc209	BrCCC(=O)N1CCN(CC1)C(=O)CCBr	2	0	6	1.2272	40.619999	356.05798
FDA_nonc	FDA_nonc210	Clc1c2CN3CC(=O)NC3=Nc2ccc1Cl	2	1	0	2.1926999	44.700001	256.09198
FDA_nonc	FDA_nonc211	Clc1cc2N[C@@H](NC(=O)c2cc1S(=O)(=O)N)CC	3	3	2	0.87879997	101.29	289.74301
FDA_nonc	FDA_nonc212	Clc1ccc(S(=O)(=O)NC(=O)NCCC)cc1	3	2	6	1.7379	75.269997	276.74399
FDA_nonc	FDA_nonc213	Clc1ccc(cc1)[C@@H](CC(O)=O)CN	3	3	4	1.857	63.32	213.664
FDA_nonc	FDA_nonc214	Clc1nc(N)c2ncn(c2n1)[C@@H]1O[C@H](CO)[C@@H](O)C1	6	3	2	-0.20190001	119.31	285.69101
FDA_nonc	FDA_nonc215	Fc1cccc(F)c1Cn1nnc(c1)C(=O)N	3	1	3	0.96990001	73.800003	238.19699
FDA_nonc	FDA_nonc216	N(=C(\N)/N)/CCN1CCCCCCC1	2	2	3	0.52590001	67.639999	198.314
FDA_nonc	FDA_nonc217	N(=C(\NCc1ccccc1)/NC)/C	1	2	4	1.2478	36.419998	177.25099
FDA_nonc	FDA_nonc218	N(CCCCNCCCN)CCCN	4	4	11	-0.35659999	76.099998	202.34599
FDA_nonc	FDA_nonc219	N(CCc1ccccc1)C(NC(N)=N)=N	2	5	6	0.23650999	97.779999	205.265
FDA_nonc	FDA_nonc220	N([C@H](CC1CCCCC1)C)C	1	1	3	2.5646999	12.03	155.285
FDA_nonc	FDA_nonc221	N([C@H](Cc1ccccc1)C)C	1	1	3	1.83697	12.03	149.237
FDA_nonc	FDA_nonc222	N1CCN=C1Cc1ccccc1	1	1	2	1.23077	24.389999	160.22
FDA_nonc	FDA_nonc223	NC(=N)N1CCc2c(C1)cccc2	1	2	1	1.20454	53.110001	175.235
FDA_nonc	FDA_nonc224	NC(Cc1ccccc1)(C)C	1	1	2	1.96637	26.02	149.237
FDA_nonc	FDA_nonc225	NC12CC3CC(C1)CC(C2)C3	1	1	0	1.9139	26.02	151.25299
FDA_nonc	FDA_nonc226	O(C)c1cc(ccc1O)CC=C	2	1	3	2.1292701	29.459999	164.20399
FDA_nonc	FDA_nonc227	O(C[C@@H](O)CO)c1ccccc1OC	4	2	5	0.42719999	58.919998	198.218
FDA_nonc	FDA_nonc228	O1[C@@H](C=C[C@@H]1N1C=C(C)C(=O)NC1=O)CO	4	2	2	-0.28459999	78.870003	224.21599
FDA_nonc	FDA_nonc229	O1[C@@H](CC[C@@H]1n1c2NC=NC(=O)c2nc1)CO	5	2	2	0.24250001	88.739998	236.231
FDA_nonc	FDA_nonc230	O1[C@@H](CO)[C@H](O)C[C@H]1N1C=C(C)C(=O)NC1=O	5	3	2	-1.0898	99.099998	242.23099
FDA_nonc	FDA_nonc231	O1[C@H](CO)[C@@H](O)[C@@H](O)[C@@H]1n1c2ncnc(N)c2nc1	7	4	2	-1.8845	139.53999	267.245
FDA_nonc	FDA_nonc232	O1[C@H](CO)[C@@H](O)[C@H](O)[C@@H]1n1c2ncnc(N)c2nc1	7	4	2	-1.8845	139.53999	267.245
FDA_nonc	FDA_nonc233	O1[C@H](COC12CCCCC2)C\N=C(\N)/N	3	2	2	0.33559999	82.860001	213.28099
FDA_nonc	FDA_nonc234	O=C(N(CC)CC)N1CCN(CC1)C	2	0	4	0.69559997	26.790001	199.29799
FDA_nonc	FDA_nonc235	O=C1N(C)C(=O)N(c2ncn(c12)C[C@H](O)CO)C	5	2	3	-0.85549998	98.900002	254.246
FDA_nonc	FDA_nonc236	O=C1N2C(=NC=C1c1nn[nH]n1)C(=CC=C2)C	6	2	1	0.25490001	87.129997	228.215
FDA_nonc	FDA_nonc237	O=C1N=C(Nc2n(cnc12)CCC(CO)CO)N	5	4	5	-0.97920001	125.76	253.26199
FDA_nonc	FDA_nonc238	O=C1NC(=O)NC(=O)C1(C(C)C)CC=C	3	2	3	0.57090002	75.269997	210.233
FDA_nonc	FDA_nonc239	O=C1NC(=O)NC(=O)C1(CCCC)CC	3	2	4	0.93900001	75.269997	212.24899
FDA_nonc	FDA_nonc240	O=C1NC(=O)NC(=O)C1([C@H](CC)C)CC	3	2	3	0.7949	75.269997	212.24899
FDA_nonc	FDA_nonc241	O=C1NC=C(C=C1N)c1ccncc1	3	3	1	0.39489999	68.010002	187.202
FDA_nonc	FDA_nonc242	O=C1[C@H](CNC(=O)C1(CC)CC)C	2	1	2	1.1278	46.169998	183.25099
FDA_nonc	FDA_nonc243	OC(=O)CN(CCN(CC(O)=O)CC(O)=O)CC(O)=O	10	8	11	-2.0711999	155.67999	292.24399
FDA_nonc	FDA_nonc244	OC[C@@H](NCCN[C@@H](CC)CO)CC	4	4	9	-0.29260001	64.519997	204.314
FDA_nonc	FDA_nonc245	O[C@@H]([C@@H](NC)C)c1ccccc1	2	2	3	1.4234	32.259998	165.23599
FDA_nonc	FDA_nonc246	O[C@@H]1C[C@@H](CC[C@H]1C(C)C)C	1	1	1	2.4395001	20.23	156.269
FDA_nonc	FDA_nonc247	O[C@H]([C@@H](NC)C)c1ccccc1	2	2	3	1.4234	32.259998	165.23599
FDA_nonc	FDA_nonc248	O[C@H]1[C@H](O)[C@@H](O)CN(CCCC)[C@@H]1CO	5	4	4	-1.4543	84.160004	219.28099
FDA_nonc	FDA_nonc249	O[C@H]1[C@H](O)[C@](O)(C[C@H](NC(CO)CO)[C@@H]1O)CO	8	8	5	-4.4924002	153.64	267.27798
FDA_nonc	FDA_nonc250	Oc1cc([N+](CC)(C)C)ccc1	1	1	2	1.979	20.23	166.244
FDA_nonc	FDA_nonc251	Oc1cc(ccc1C(C)C)C	1	1	1	2.8240199	20.23	150.22099
FDA_nonc	FDA_nonc252	Oc1cc(ccc1O)C[C@](N)(C(O)=O)C	5	5	3	0.44227001	103.78	211.217
FDA_nonc	FDA_nonc253	Oc1cc(ccc1O)C[C@](NN)(C(O)=O)C	6	6	4	-0.053130001	115.81	226.23199
FDA_nonc	FDA_nonc254	Oc1ccc(cc1)C[C@](N)(C(O)=O)C	4	4	3	0.73667002	83.550003	195.218
FDA_nonc	FDA_nonc255	P(OC[C@@H]1O[C@H](n2c3ncnc(N)c3nc2)[C@@H](O)[C@H]1O)(OP(OP(O)(O)=O)(O)=O)(O)=O	14	10	8	-4.7441001	279.13	507.18201
FDA_nonc	FDA_nonc256	P(OC[C@H]1O[C@@H](n2c3nc(F)nc(N)c3nc2)[C@@H](O)[C@@H]1O)(O)(O)=O	10	6	4	-2.6986001	186.07001	365.21399
FDA_nonc	FDA_nonc257	P(OC[C@H]1O[C@@H](n2c3ncnc(N)c3nc2)[C@H](O)[C@@H]1O)(O)(O)=O	10	6	4	-2.8376999	186.07001	347.224
FDA_nonc	FDA_nonc258	S(=O)(=O)(Nc1ncccn1)c1ccc(N)cc1	4	2	3	0.85960001	97.970001	250.282
FDA_nonc	FDA_nonc259	S(=O)(=O)(Nc1noc(c1)C)c1ccc(N)cc1	3	2	3	1.36602	98.220001	253.282
FDA_nonc	FDA_nonc260	S(Cc1nc[nH]c1C)CCN\C(=N\C)\NC#N	4	4	8	0.86380398	88.889999	252.34599
FDA_nonc	FDA_nonc261	S(SC(=S)N(CC)CC)C(=S)N(CC)CC	2	0	9	3.6212001	70.660004	296.548
FDA_nonc	FDA_nonc262	S1(=O)(=O)[C@H]2N([C@@H](C(O)=O)[C@@]1(Cn1nncc1)C)C(=O)C2	7	2	3	-1.2568001	122.46	300.29498
FDA_nonc	FDA_nonc263	S1C[C@@H]2NC(=O)N[C@@H]2[C@@H]1CCCCC(O)=O	3	4	5	0.79680002	78.43	244.315
FDA_nonc	FDA_nonc264	S1C[C@@]2(OC1C)C1CCN(C2)CC1	2	0	0	1.5602	12.47	199.31799
FDA_nonc	FDA_nonc265	SC[C@H](NC(=O)CC[C@H](N)C(O)=O)C(=O)NCC(O)=O	7	7	11	-2.2061	197.62	307.327
FDA_nonc	FDA_nonc266	n1cc(ccc1)[C@H]1N(CCC1)C	2	0	1	1.9438	16.129999	162.23599
FDA_nonc	FDA_nonc267	s1c2C[C@@H](NCCC)CCc2nc1N	2	2	3	1.58214	50.939999	211.33299
FDA_nonc	FDA_nonc268	s1c2S(=O)(=O)[C@H](C[C@H](NCC)c2cc1S(=O)(=O)N)C	5	2	3	0.70749998	106.33	324.44601
FDA_nonc	FDA_nonc269	s1cc(nc1)-c1[nH]c2c(n1)cccc2	3	2	1	2.6863999	41.57	201.25301
FDA_nonc	FDA_nonc270	s1cccc1C(S[C@H](C(=O)NCC(O)=O)C)=O	4	3	7	1.2108001	83.470001	273.33301
FDA_nonc	FDA_nonc271	Brc1c2nccnc2ccc1NC=1NCCN=1	3	2	2	1.7634	62.200001	292.13998
FDA_nonc	FDA_nonc272	Brc1ccccc1C[N+](CC)(C)C	0	0	3	3.3118	0	243.168
FDA_nonc	FDA_nonc273	ClC(Cl)(Cl)\C=N\[C@H](Cc1ccccc1)C	1	0	4	4.0585699	12.36	264.58301
FDA_nonc	FDA_nonc274	ClC(Cl)C(=O)N[C@@H]([C@H](O)c1ccc([N+](=O)[O-])cc1)CO	3	3	7	1.0045	115.38	323.13199
FDA_nonc	FDA_nonc275	Clc1c(NC(=O)C(O)=O)cc(cc1NC(=O)C(O)=O)C#N	7	6	7	0.257884	156.59	311.63699
FDA_nonc	FDA_nonc276	Clc1cc2N[C@@H](N(S(=O)(=O)c2cc1S(=O)(=O)N)C)CSCC(F)(F)F	4	2	5	1.655	109.57	439.88699
FDA_nonc	FDA_nonc277	Clc1ccc(N\C(=N\C(=N\C(C)C)\N)\N)cc1	2	3	4	1.7897	88.790001	253.737
FDA_nonc	FDA_nonc278	Clc1ccc(cc1)[C@@H]1S(=O)(=O)CCC(=O)N1C	3	0	1	1.711	54.450001	273.73999
FDA_nonc	FDA_nonc279	Clc1cccc(Cl)c1O[C@@H](C)C=1NCCN=1	2	1	3	2.7623999	33.619999	259.13599
FDA_nonc	FDA_nonc280	Ic1c(C(=O)NC)c(I)c(NC(=O)C)c(I)c1C(O)=O	4	4	5	2.5165999	95.5	613.91498
FDA_nonc	FDA_nonc281	Ic1c(C(O)=O)c(I)c(NC(=O)C)c(I)c1NC(=O)C	4	4	5	3.1154001	95.5	613.91498
FDA_nonc	FDA_nonc282	Ic1c(C[C@H](CC)C(O)=O)c(I)cc(I)c1N	2	3	4	3.7358699	63.32	570.93402
FDA_nonc	FDA_nonc283	N(C(Cc1ccccc1)(C)C)C	1	1	3	2.2270701	12.03	163.26399
FDA_nonc	FDA_nonc284	N(C)C1(C2CC(CC2)C1(C)C)C	1	1	1	2.4205999	12.03	167.29599
FDA_nonc	FDA_nonc285	N(Cc1ccccc1)(CC#C)C	1	0	4	2.018008	3.24	159.23199
FDA_nonc	FDA_nonc286	O(C)c1ccc(OC)cc1C(O)C(N)C	4	2	4	1.1799001	64.709999	211.261
FDA_nonc	FDA_nonc287	O(C)c1n(nc(c1)C)-c1nc(cc(OC)n1)C	3	0	3	1.29634	62.060001	234.259
FDA_nonc	FDA_nonc288	O(C[C@@H](N)C)c1c(cccc1C)C	2	1	3	2.0294399	35.25	179.263
FDA_nonc	FDA_nonc289	O(C[C@@H](O)COC(=O)N)c1ccccc1OC	4	2	7	0.5302	91.010002	241.243
FDA_nonc	FDA_nonc290	O1CCNC(C)C1c1ccccc1	2	1	1	1.8315001	21.26	177.24699
FDA_nonc	FDA_nonc291	O1C[C@H](Cc2n(cnc2)C)[C@H](CC)C1=O	2	0	3	1.52097	44.119999	208.261
FDA_nonc	FDA_nonc292	O1[C@H](CO)[C@@H](O)C[C@@H]1n1c2N=CNC[C@@H](O)c2nc1	6	4	2	-0.98879999	112.13	268.27298
FDA_nonc	FDA_nonc293	O=C(Nc1c(cccc1C)C)[C@@H](N)C	2	2	3	1.5891401	55.119999	192.26199
FDA_nonc	FDA_nonc294	O=C1N(C)C(=O)C[C@@H]1c1ccccc1	2	0	1	1.1589	37.380001	189.21399
FDA_nonc	FDA_nonc295	O=C1N(CC)C(=O)N[C@@H]1c1ccccc1	2	1	2	1.3949	49.41	204.22899
FDA_nonc	FDA_nonc296	O=C1N2C([C@@H]3C[C@H](C2)CNC3)=CC=C1	2	1	0	0.50800002	32.34	190.246
FDA_nonc	FDA_nonc297	O=C1NC(=O)CN(C1)C[C@@H](N1CC(=O)NC(=O)C1)C	6	2	3	-2.7083001	98.82	268.27298
FDA_nonc	FDA_nonc298	O=C1NC(=O)NC(=O)C1(CC(C)C)CC=C	3	2	4	0.96100003	75.269997	224.25999
FDA_nonc	FDA_nonc299	O=C1NC(=O)NC(=O)C1(CCC(C)C)CC	3	2	4	1.1849999	75.269997	226.276
FDA_nonc	FDA_nonc300	O=C1NC(=O)NC(=O)C1([C@H](CC)C)CC=C	3	2	4	0.96100003	75.269997	224.25999
FDA_nonc	FDA_nonc301	O=C1NC(=O)NC(=O)C1([C@H](CCC)C)CC	3	2	4	1.1849999	75.269997	226.276
FDA_nonc	FDA_nonc302	O=C1c2c(cccc2)C(=O)C=C1C	2	0	0	2.0118999	34.139999	172.183
FDA_nonc	FDA_nonc303	OC(=O)CC[C@@H](NC(=O)C[C@H](NC(=O)C)C(O)=O)C(O)=O	8	8	11	-1.6	170.10001	304.255
FDA_nonc	FDA_nonc304	OC(=O)[C@@H](N)Cc1c2c([nH]c1)cccc2	3	4	3	1.12227	79.110001	204.22899
FDA_nonc	FDA_nonc305	Oc1cc(cc(O)c1)[C@@H](O)CNC(C)C	4	4	4	1.2247	72.720001	211.261
FDA_nonc	FDA_nonc306	Oc1cc(ccc1O)[C@@H](O)CNC(C)C	4	4	4	1.2247	72.720001	211.261
FDA_nonc	FDA_nonc307	Oc1cc2c([nH]cc2C[C@H](N)C(O)=O)cc1	4	5	3	0.82787001	99.339996	220.228
FDA_nonc	FDA_nonc308	S(=O)(=O)(Nc1nc(ccn1)C)c1ccc(N)cc1	4	2	3	1.16802	97.970001	264.30899
FDA_nonc	FDA_nonc309	S(=O)(=O)(Nc1ncccc1)c1ccc(N)cc1	3	2	3	1.4646	85.080002	249.29399
FDA_nonc	FDA_nonc310	S(=O)(=O)(Nc1nccnc1OC)c1ccc(N)cc1	4	2	4	0.8682	107.2	280.30798
FDA_nonc	FDA_nonc311	S(=O)(=O)(Nc1oc(C)c(n1)C)c1ccc(N)cc1	3	2	3	1.67444	98.220001	267.30899
FDA_nonc	FDA_nonc312	S(=O)(=O)(Nc1onc(C)c1C)c1ccc(N)cc1	3	2	3	1.67444	98.220001	267.30899
FDA_nonc	FDA_nonc313	S=C1NC(=O)C([C@H](CCC)C)(CC)C(=O)N1	3	2	4	1.3499	90.290001	242.343
FDA_nonc	FDA_nonc314	n1c(N)c(N=Nc2ccccc2)ccc1N	3	2	2	2.6614001	89.650002	213.244
FDA_nonc	FDA_nonc315	s1c2c(cc1[C@@H](N(O)C(=O)N)C)cccc2	2	2	3	2.8276999	66.559998	236.295
FDA_nonc	FDA_nonc316	Clc1cc(Cl)ccc1Oc1ccc(Cl)cc1O	1	1	2	5.1447001	29.459999	289.54498
FDA_nonc	FDA_nonc317	Clc1cc(cc(Cl)c1N)[C@@H](O)CNC(C)(C)C	2	3	4	3.0926001	58.279999	277.19501
FDA_nonc	FDA_nonc318	Clc1ccc(cc1)-c1c(nc(nc1N)N)CC	2	2	2	2.5237701	77.82	248.717
FDA_nonc	FDA_nonc319	FC(F)(F)c1cc(N2C(=O)C(NC2=O)(C)C)ccc1[N+](=O)[O-]	2	1	3	2.7599001	95.230003	317.22299
FDA_nonc	FDA_nonc320	FC(F)(F)c1cc(ccc1)C[C@@H](NCC)C	1	1	5	3.5573699	12.03	231.26099
FDA_nonc	FDA_nonc321	FC(F)(F)c1ccc(NC(=O)c2cnoc2C)cc1	2	1	4	3.5656199	55.130001	270.20999
FDA_nonc	FDA_nonc322	N(CC#C)[C@@H]1CCc2c1cccc2	1	1	3	1.992178	12.03	171.243
FDA_nonc	FDA_nonc323	N([C@H](Cc1ccccc1)C)CCC#N	2	1	6	2.1208539	35.82	188.274
FDA_nonc	FDA_nonc324	NC12CC3(CC(C1)(CC(C3)C2)C)C	1	1	0	2.6940999	26.02	179.30699
FDA_nonc	FDA_nonc325	N[C@@H](C)C12CC3CC(C1)CC(C2)C3	1	1	1	2.55	26.02	179.30699
FDA_nonc	FDA_nonc326	O(C(=O)N(C)C)c1cc([N+](C)(C)C)ccc1	1	0	4	1.9437	29.540001	223.29599
FDA_nonc	FDA_nonc327	O(C)c1ccc(OC)cc1[C@@H](O)CNC(=O)CN	5	3	7	-0.092399999	93.809998	254.286
FDA_nonc	FDA_nonc328	O(C[C@@](CCC)(COC(=O)N)C)C(=O)NC(C)C	2	2	10	2.0227001	90.650002	260.33398
FDA_nonc	FDA_nonc329	O1CCN(C)C(C)C1c1ccccc1	2	0	1	2.1737001	12.47	191.274
FDA_nonc	FDA_nonc330	O1[C@@H]([C@H](O)[C@H](O)CO)[C@H](NC(=O)C)[C@@H](\N=C(\N)/N)C=C1C(O)=O	8	8	7	-3.7855	200.72	332.31299
FDA_nonc	FDA_nonc331	O1[C@H](C(=O)CC\C=C\C\C=C\C)[C@@H]1C(=O)N	3	1	7	1.1108	72.690002	223.27199
FDA_nonc	FDA_nonc332	O1[C@H](CNC1=O)COc1cc(cc(c1)C)C	2	1	3	1.79064	47.560001	221.256
FDA_nonc	FDA_nonc333	O1[C@](O)(CO)[C@@H](O)[C@H](O[C@@H]2O[C@H](CO)[C@H](O)[C@H](O)[C@H]2O)[C@H]1CO	11	8	5	-5.3955998	189.53	342.297
FDA_nonc	FDA_nonc334	O1c2c(OC1)cc1N(N=C(C(O)=O)C(=O)c1c2)CC	6	2	2	0.87849998	88.43	262.22101
FDA_nonc	FDA_nonc335	O=C1N(C)C(=O)C[C@]1(C)c1ccccc1	2	0	1	1.3329999	37.380001	203.241
FDA_nonc	FDA_nonc336	O=C1N(C)C(=O)NC(=O)[C@]1(C)C=1CCCCC=1	3	1	1	1.2013	66.480003	236.271
FDA_nonc	FDA_nonc337	O=C1N(O)C(=CC(=C1)C)C1CCCCC1	2	1	1	2.6283	40.540001	207.27299
FDA_nonc	FDA_nonc338	O=C1N=C(Nc2n(cnc12)[C@H]1C[C@H](O)[C@@H](CO)C1=C)N	5	4	2	-0.6706	125.76	277.284
FDA_nonc	FDA_nonc339	O=C1NC(=O)NC(=O)C1(CC)c1ccccc1	3	2	2	0.70039999	75.269997	232.239
FDA_nonc	FDA_nonc340	O=C1NC(=O)NC(=O)C1([C@H](CCC)C)CC=C	3	2	5	1.3511	75.269997	238.28699
FDA_nonc	FDA_nonc341	O=C1NC(C)=C(C=C1C#N)c1ccncc1	4	2	2	1.3923841	65.779999	211.224
FDA_nonc	FDA_nonc342	O=C1NCNC(=O)C1(CC)c1ccccc1	2	2	2	0.53789997	58.200001	218.256
FDA_nonc	FDA_nonc343	Oc1c(cccc1C(C)C)C(C)C	1	1	2	3.6389999	20.23	178.27499
FDA_nonc	FDA_nonc344	Oc1cc(cc(O)c1)[C@@H](O)CNC(C)(C)C	4	4	4	1.6148	72.720001	225.28799
FDA_nonc	FDA_nonc345	Oc1ccc(nc1CO)[C@@H](O)CNC(C)(C)C	5	4	5	1.0628999	85.610001	240.30299
FDA_nonc	FDA_nonc346	S(=O)(=O)(NC(=O)NCCCC)c1ccc(cc1)C	3	2	7	1.78302	75.269997	270.353
FDA_nonc	FDA_nonc347	S(=O)(=O)(NC1=NC(=O)N(C=C1)CC)c1ccc(N)cc1	4	2	4	0.91479999	104.86	294.33499
FDA_nonc	FDA_nonc348	S(=O)(=O)(Nc1ccc(cc1)[C@@H](O)CNC(C)C)C	4	3	6	1.1849999	78.43	272.36899
FDA_nonc	FDA_nonc349	S(=O)(=O)(Nc1nc(OC)nc(OC)c1)c1ccc(N)cc1	4	2	5	0.8768	116.43	310.33398
FDA_nonc	FDA_nonc350	S(=O)(=O)(Nc1ncnc(OC)c1OC)c1ccc(N)cc1	5	2	5	0.8768	116.43	310.33398
FDA_nonc	FDA_nonc351	S(C)c1ccc(cc1)C(=O)C=1NC(=O)NC=1C	2	2	3	2.1355	58.200001	248.306
FDA_nonc	FDA_nonc352	S(CCC)c1cc2[nH]c(nc2cc1)NC(OC)=O	3	3	6	3.2433	67.010002	265.33701
FDA_nonc	FDA_nonc353	S(CC\N=C\N)C=1C[C@H]2N(C=1C(O)=O)C(=O)[C@@H]2[C@H](O)C	5	4	6	-0.38569999	116.22	299.35098
FDA_nonc	FDA_nonc354	S(OCCCCCCCCCCCC)(O)(=O)=O	4	3	12	3.161	63.599998	266.40201
FDA_nonc	FDA_nonc355	S(OC[C@]12OC(O[C@H]1[C@@H]1OC(O[C@@H]1CO2)(C)C)(C)C)(=O)(=O)N	8	1	3	-0.39539999	115.54	339.36499
FDA_nonc	FDA_nonc356	S=C1NC(=O)C([C@H](CCC)C)(CC=C)C(=O)N1	3	2	5	1.516	90.290001	254.354
FDA_nonc	FDA_nonc357	n1c(N)c2nc(-c3ccccc3)c(nc2nc1N)N	4	3	1	0.83340001	129.62	253.269
FDA_nonc	FDA_nonc358	o1nc(cc1C)C(=O)NNCc1ccccc1	3	2	5	1.68402	67.160004	231.25499
FDA_nonc	FDA_nonc359	s1c([N+](=O)[O-])cnc1NC(=O)c1ccccc1OC(=O)C	3	1	6	2.2289	114.11	307.28601
FDA_nonc	FDA_nonc360	s1c2S(=O)(=O)N(C[C@H](NCC)c2cc1S(=O)(=O)N)CCCOC	6	2	7	0.1824	118.8	383.51401
FDA_nonc	FDA_nonc361	s1c[n+](Cc2cnc(nc2N)C)c(C)c1CCO	3	2	4	0.87410998	75.910004	265.36099
FDA_nonc	FDA_nonc362	s1cc(nc1CN(C)C)CSCCN\C(\NC)=C\[N+](=O)[O-]	2	2	10	1.8552999	86.010002	331.465
FDA_nonc	FDA_nonc363	Clc1c(Cc2c(O)c(Cl)cc(Cl)c2Cl)c(O)c(Cl)cc1Cl	2	2	2	6.6089702	40.459999	406.90698
FDA_nonc	FDA_nonc364	Clc1c(Cl)c(OCC(O)=O)ccc1C(=O)C(CC)=C	4	2	6	3.6057	63.599998	303.14099
FDA_nonc	FDA_nonc365	Clc1cc(N)ccc1C(OCCN(CC)CC)=O	2	1	7	2.4208	55.560001	270.75998
FDA_nonc	FDA_nonc366	Clc1cc([N+](=O)[O-])ccc1NC(=O)c1cc(Cl)ccc1O	2	2	4	3.8594999	95.150002	327.12299
FDA_nonc	FDA_nonc367	Clc1cc(ccc1)C(=O)[C@@H](NC(C)(C)C)C	2	1	4	3.2993	29.1	239.74599
FDA_nonc	FDA_nonc368	Clc1ccc(cc1)C(=O)NCCN1CCOCC1	3	1	5	1.402	41.57	268.74399
FDA_nonc	FDA_nonc369	Clc1ccccc1[C@]1(NC)CCCCC1=O	2	1	2	3.2093	29.1	237.73
FDA_nonc	FDA_nonc370	Clc1sc2c(S(=O)(=O)N(C)\C(=C(\O)/Nc3ncccc3)\C2=O)c1	5	3	2	2.4525001	99.599998	371.82501
FDA_nonc	FDA_nonc371	FC(F)(F)c1cc(Nc2ncccc2C(O)=O)ccc1	3	3	4	3.8536999	62.220001	282.22098
FDA_nonc	FDA_nonc372	Fc1cc(F)ccc1-c1cc(C(O)=O)c(O)cc1	3	3	2	3.0355999	57.529999	250.2
FDA_nonc	FDA_nonc373	N([C@H](Cc1ccccc1)C)(CC#C)C	1	0	5	2.1825781	3.24	187.286
FDA_nonc	FDA_nonc374	N1CCN=C1[C@@H]1CCCc2c1cccc2	1	1	1	2.10817	24.389999	200.28499
FDA_nonc	FDA_nonc375	O(C(=O)c1ccc(N)cc1)CCN(CC)CC	2	1	7	1.7674	55.560001	236.315
FDA_nonc	FDA_nonc376	O(C)c1cc2c([nH]cc2CCNC(=O)C)cc1	2	2	5	1.85507	54.119999	232.28299
FDA_nonc	FDA_nonc377	O(C[C@H](NC(=O)C)C(=O)NCc1ccccc1)C	3	2	8	0.72030002	67.43	250.29799
FDA_nonc	FDA_nonc378	O(Cc1ccccc1)c1ccc(O)cc1	2	1	3	3.2376001	29.459999	200.237
FDA_nonc	FDA_nonc379	O1CCNC[C@@H]1COc1ccccc1OCC	4	1	5	1.4525	39.720001	237.299
FDA_nonc	FDA_nonc380	O=C(N(CC)c1ccccc1C)\C=C\C	1	0	4	2.9240201	20.309999	203.28499
FDA_nonc	FDA_nonc381	O=C(NCCN(CC)CC)c1ccc(N)cc1	2	2	7	1.3404	58.360001	235.33099
FDA_nonc	FDA_nonc382	O=C(Nc1ccccc1C)[C@@H](NCCC)C	2	2	6	2.32162	41.130001	220.31599
FDA_nonc	FDA_nonc383	O=C([C@@H](N(CC)CC)C)c1ccccc1	2	0	5	2.5996001	20.309999	205.30099
FDA_nonc	FDA_nonc384	O=C1N(C)C(=O)N(c2ncn(c12)C[C@@H](O)CN(CCO)C)C	6	2	6	-0.92369998	102.14	311.34198
FDA_nonc	FDA_nonc385	O=C1N(C)C(=O)NC(=O)[C@]1(CC)c1ccccc1	3	1	2	1.0426	66.480003	246.26599
FDA_nonc	FDA_nonc386	O=C1N(CCCCC(=O)C)C(=O)N(c2ncn(c12)C)C	4	0	5	1.5506001	75.510002	278.31198
FDA_nonc	FDA_nonc387	O=C1N(N(C)C(C)=C1N(C)C)c1ccccc1	1	0	2	1.6731	26.790001	231.299
FDA_nonc	FDA_nonc388	O=C1N=C(Nc2n(cnc12)COCCOC(=O)[C@@H](N)C(C)C)N	6	3	8	-0.46950001	146.85001	324.341
FDA_nonc	FDA_nonc389	O=C1NC(=O)CC[C@@H]1N1C(=O)c2c(cccc2)C1=O	4	1	1	0.087800004	83.550003	258.233
FDA_nonc	FDA_nonc390	O=C1NC(=O)CC[C@@]1(CC)c1ccc(N)cc1	2	2	2	1.3532	72.190002	232.28299
FDA_nonc	FDA_nonc391	O=C1NC(=O)CC[C@@]1(CC)c1ccccc1	2	1	2	1.771	46.169998	217.26799
FDA_nonc	FDA_nonc392	O=C1NC(=O)NC(=O)C1(CC)C=1CCCCCC=1	3	2	2	1.6393	75.269997	250.29799
FDA_nonc	FDA_nonc393	OC(=O)[C@H](C)c1ccc(cc1)CC(C)C	2	2	4	3.0731699	37.299999	206.28499
FDA_nonc	FDA_nonc394	Oc1cc(ccc1O)C(O)C(NC(C)C)CC	4	4	5	2.0033	72.720001	239.31499
FDA_nonc	FDA_nonc395	Oc1ccc(cc1CO)[C@@H](O)CNC(C)(C)C	4	4	5	1.6679	72.720001	239.31499
FDA_nonc	FDA_nonc396	P(OCOc1c(cccc1C(C)C)C(C)C)(O)(O)=O	5	3	6	2.3088	75.989998	288.28
FDA_nonc	FDA_nonc397	P(OC[C@H](N)C(O)=O)(OC[C@H](OC(=O)CCC)COC(=O)CC)(O)=O	9	5	15	-0.8732	171.67999	385.306
FDA_nonc	FDA_nonc398	S(=O)(=O)(Nc1ncc(OCCOC)cn1)c1ccccc1	6	1	7	1.3026	90.410004	309.34601
FDA_nonc	FDA_nonc399	S(Cc1oc(cc1)CN(C)C)CCN\C(\NC)=C\[N+](=O)[O-]	1	2	10	1.9918	86.260002	314.41
FDA_nonc	FDA_nonc400	S1[C@H]2N(C(C(O)=O)=C(C1)COC(=O)C)C(=O)[C@H]2NC(=O)CC#N	6	3	8	-0.79821599	136.8	339.328
FDA_nonc	FDA_nonc401	S\1[C@H](N2CCCCC2)C(=O)N(C)/C/1=C\C(OCC)=O	3	0	4	1.4081	49.849998	284.38
FDA_nonc	FDA_nonc402	[nH]1cc(nc1)[C@@H](C)c1cccc(C)c1C	2	2	2	3.17834	28.68	200.28499
FDA_nonc	FDA_nonc403	n1c2c(ncc1)cc1[C@@H]3C[C@H](c1c2)CNC3	3	1	0	1.8039	37.810001	211.26799
FDA_nonc	FDA_nonc404	n1c2cc(N)ccc2cc2c1cc(N)cc2	1	2	0	2.5524001	64.93	209.252
FDA_nonc	FDA_nonc405	s1c2c(S(=O)(=O)N(C)\C(=C(/O)\Nc3ncccc3)\C2=O)cc1	5	3	2	1.7991	99.599998	337.38
FDA_nonc	FDA_nonc406	s1cc(C)c(\N=C(/O)\[C@@H](NCCC)C)c1C(OC)=O	4	2	7	2.8192201	70.919998	284.38
FDA_nonc	FDA_nonc407	s1cc(nc1N)/C(=N/OC)/C(=O)N[C@H]1[C@H]2SCC=C(N2C1=O)C(O)=O	6	4	6	-0.55580002	147.21001	383.409
FDA_nonc	FDA_nonc408	s1cc(nc1[NH3+])/C(=N/OC(C(O)=O)(C)C)/C(=O)N[C@H]1[C@@H](N(S(=O)(=O)[O-])C1=O)C	6	3	8	-2.2239001	200.03999	435.43799
FDA_nonc	FDA_nonc409	s1nc(N2CCOCC2)c(OC[C@@H](O)CNC(C)(C)C)n1	5	2	7	0.5025	79.739998	316.42599
FDA_nonc	FDA_nonc410	Brc1cc(Br)cc(CN(C)C2CCCCC2)c1N	1	1	3	4.8246999	29.26	376.13599
FDA_nonc	FDA_nonc411	Brc1cc(/C(/O)=N/CCN(CC)CC)c(OC)cc1N	4	2	7	2.6863	71.080002	344.25299
FDA_nonc	FDA_nonc412	Brc1cc2c(NC(=O)CN=C2c2ncccc2)cc1	3	1	1	2.6336	54.349998	316.15799
FDA_nonc	FDA_nonc413	ClC(Cl)C(=O)N(C)c1ccc(OC(=O)c2occc2)cc1	2	0	6	3.2653	59.75	328.151
FDA_nonc	FDA_nonc414	Clc1c(Nc2ccccc2C(O)=O)c(Cl)ccc1C	2	3	3	4.7436199	49.330002	296.15298
FDA_nonc	FDA_nonc415	Clc1cc(C(=O)NCCN(CC)CC)c(OC)cc1N	3	2	8	2.0023999	67.589996	299.802
FDA_nonc	FDA_nonc416	Clc1cc(Cl)ccc1[C@H]1S\C(\SC1)=C(\n1ccnc1)/C#N	2	0	3	5.156384	41.610001	354.285
FDA_nonc	FDA_nonc417	Clc1cc2NC(NS(=O)(=O)c2cc1S(=O)(=O)N)C1C2CC(C1)C=C2	4	3	2	1.2295001	118.36	389.884
FDA_nonc	FDA_nonc418	Clc1cc2c(NC(O[C@]2(C#CC2CC2)C(F)(F)F)=O)cc1	1	1	3	4.3846078	38.330002	315.67798
FDA_nonc	FDA_nonc419	Clc1ccc(cc1OC[C@@H](O)CNC(C)(C)C)C	3	2	6	2.7762201	41.490002	271.78799
FDA_nonc	FDA_nonc420	Clc1ccc(cc1S(=O)(=O)N)[C@]1(O)NC(=O)c2c1cccc2	4	3	2	1.2357	109.49	338.771
FDA_nonc	FDA_nonc421	Clc1cccc(Cl)c1Nc1ccccc1CC(O)=O	2	3	4	4.3640699	49.330002	296.15298
FDA_nonc	FDA_nonc422	Clc1ccccc1CN1CCc2sccc2C1	1	0	2	4.4925699	3.24	263.79199
FDA_nonc	FDA_nonc423	Clc1ccccc1[C@@H](C(Cl)Cl)c1ccc(Cl)cc1	0	0	3	5.9289999	0	320.04599
FDA_nonc	FDA_nonc424	FC(F)(F)c1cc([N+](=O)[O-])c(cc1)C(=O)C1C(=O)CCCC1=O	3	0	4	3.0460999	97.029999	329.22998
FDA_nonc	FDA_nonc425	N1CCN=C1Cc1c2c(ccc1)cccc2	1	1	2	2.38397	24.389999	210.28
FDA_nonc	FDA_nonc426	O(C(=O)C)CC(CCn1c2nc(ncc2nc1)N)COC(=O)C	5	1	9	0.80739999	122.22	321.33701
FDA_nonc	FDA_nonc427	O(C(=O)CCC(OCC[N+](C)(C)C)=O)CC[N+](C)(C)C	2	0	11	0.26539999	52.599998	290.40399
FDA_nonc	FDA_nonc428	O(C(=O)N(CC)C)c1cc(ccc1)[C@@H](N(C)C)C	2	0	6	2.8552001	32.779999	250.342
FDA_nonc	FDA_nonc429	O(C(=O)[C@@H](NC(=O)[C@@H](N)CC(O)=O)Cc1ccccc1)C	5	4	9	-0.31112999	118.72	294.30701
FDA_nonc	FDA_nonc430	O(C(=O)[C@@H]([C@@H]1NCCCC1)c1ccccc1)C	2	1	4	2.0853	38.330002	233.31099
FDA_nonc	FDA_nonc431	O(C(=O)c1ccccc1O)c1ccccc1C(O)=O	4	3	4	2.3096001	83.830002	258.229
FDA_nonc	FDA_nonc432	O(C(=O)c1n(cnc1)[C@H](C)c1ccccc1)CC	2	0	5	2.7646	44.119999	244.29399
FDA_nonc	FDA_nonc433	O(C)c1c(OC)cc(cc1OC)Cc1cnc(nc1N)N	5	2	5	1.25757	105.51	290.323
FDA_nonc	FDA_nonc434	O(C)c1cc(O)c(cc1)C(=O)c1ccccc1	3	1	3	2.6317999	46.529999	228.24699
FDA_nonc	FDA_nonc435	O(C)c1cc2c(cc(cc2)[C@H](C(O)=O)C)cc1	3	2	3	3.0365	46.529999	230.263
FDA_nonc	FDA_nonc436	O(CC=1NCCN=1)c1cc(ccc1C(C)C)C	2	1	4	2.49892	33.619999	232.327
FDA_nonc	FDA_nonc437	O(CCCCCCCCCCCC)CCO	2	1	13	3.9161999	29.459999	230.392
FDA_nonc	FDA_nonc438	O(C[C@@H](O)CNC(C)C)c1c2c([nH]cc2)ccc1	3	3	6	1.9056	57.279999	248.32599
FDA_nonc	FDA_nonc439	O(C[C@@H](O)CNC(C)C)c1ccc(NC(=O)C)cc1	4	3	8	1.3827	70.589996	266.341
FDA_nonc	FDA_nonc440	O(C[C@@H](O)CNC(C)C)c1ccc(cc1)CC(=O)N	4	3	8	0.45207	84.580002	266.341
FDA_nonc	FDA_nonc441	O1[C@H]2[C@H](O[C@@H]3O[C@@H](CC(=O)[C@]13O)C)[C@@H](O)[C@H](NC)[C@H](O)[C@@H]2NC	9	5	2	-2.9256001	129.50999	332.353
FDA_nonc	FDA_nonc442	O1c2c(cc3c(oc(c3)C)c2C)C(=CC1=O)C	1	0	0	3.3719399	39.439999	228.24699
FDA_nonc	FDA_nonc443	O1c2cc(ccc2OC1)\C=C\[C@@H](O)C(C)(C)C	3	1	3	2.8355	38.689999	234.295
FDA_nonc	FDA_nonc444	O=C(C(C)(C)c1cccnc1)c1cccnc1	3	0	3	2.6371	42.849998	226.27899
FDA_nonc	FDA_nonc445	O=C(C(C)C)c1c2n(nc1C(C)C)C=CC=C2	2	0	3	3.3427	34.889999	230.31099
FDA_nonc	FDA_nonc446	O=C(N)c1cc2c3C[C@H](NC)CCc3[nH]c2cc1	2	3	2	1.3434401	70.910004	243.31
FDA_nonc	FDA_nonc447	O=C(Nc1c(cccc1C)C)CN(CC)CC	2	1	6	2.58374	32.34	234.343
FDA_nonc	FDA_nonc448	O=C(Nc1ccccc1)CCCCCCC(=O)NO	3	3	10	2.4711001	78.43	264.32498
FDA_nonc	FDA_nonc449	O=C1N(C)C(=O)NC(=O)C1(C(C#CCC)C)CC=C	3	1	5	1.306608	66.480003	262.30899
FDA_nonc	FDA_nonc450	O=C1N=C(Nc2n(cnc12)COC(COC(=O)[C@@H](N)C(C)C)CO)N	7	4	9	-1.1086	167.08	354.367
FDA_nonc	FDA_nonc451	O=C1NN=C([C@@H](C1)C)c1ccc(N\N=C(\C#N)/C#N)cc1	5	2	5	1.361768	113.43	280.29099
FDA_nonc	FDA_nonc452	OC[C@H]1C[C@@H](n2c3nc(nc(NC4CC4)c3nc2)N)C=C1	4	3	4	1.1878	101.88	286.33899
FDA_nonc	FDA_nonc453	OCc1cc2CC[C@@H](Nc2cc1[N+](=O)[O-])CNC(C)C	2	3	5	2.0781701	90.110001	279.34
FDA_nonc	FDA_nonc454	Oc1c([N+](=O)[O-])cc(cc1O)C(=O)c1ccc(cc1)C	3	2	3	2.5454199	103.35	273.24399
FDA_nonc	FDA_nonc455	Oc1c([N+](=O)[O-])cc(cc1O)\C=C(\C(=O)N(CC)CC)/C#N	4	2	7	1.781384	130.38	305.29001
FDA_nonc	FDA_nonc456	Oc1cc(ccc1)[C@@H]([C@H](CN(C)C)C)CC	2	1	5	3.0834999	23.469999	221.34399
FDA_nonc	FDA_nonc457	Oc1ccc(N=Nc2cc(C(O)=O)c(O)cc2)cc1C(O)=O	8	6	4	2.9096	139.78	302.242
FDA_nonc	FDA_nonc458	S(=O)(=O)(NC(=O)NN1CCCCCC1)c1ccc(cc1)C	4	2	5	1.7739201	78.510002	311.40601
FDA_nonc	FDA_nonc459	S(=O)(=O)(NC)Cc1cc2c([nH]cc2CCN(C)C)cc1	3	2	6	1.58757	65.199997	295.40698
FDA_nonc	FDA_nonc460	S(=O)(=O)(c1ccc(NCS(O)=O)cc1)c1ccc(NCS(O)=O)cc1	6	4	8	0.57020003	171.22	404.48801
FDA_nonc	FDA_nonc461	S(OCCCCCCCCCCCCCC)(O)(=O)=O	4	3	14	3.9412	63.599998	294.45599
FDA_nonc	FDA_nonc462	n1c2c(c3n(cnc3c1N)CC(C)C)cccc2	2	1	2	3.0890999	56.73	240.31
FDA_nonc	FDA_nonc463	o1c(ccc1\C=N\N1CC(=O)NC1=O)-c1ccc([N+](=O)[O-])cc1	3	1	4	1.7405	120.73	314.25699
FDA_nonc	FDA_nonc464	s1c(ccc1[C@H](C(O)=O)C)C(=O)c1ccccc1	3	2	4	3.1672001	54.369999	260.31299
FDA_nonc	FDA_nonc465	s1c(cnc1NC(=O)C=1N(S(=O)(=O)c2c(cccc2)C=1O)C)C	5	2	3	1.95092	99.599998	351.40698
FDA_nonc	FDA_nonc466	s1c(nnc1SCC=1CS[C@H]2N(C=1C(O)=O)C(=O)[C@H]2NC(=O)Cn1nnnc1)C	9	3	8	-0.36967999	156.09	454.51599
FDA_nonc	FDA_nonc467	s1c2cc(O)ccc2nc1-c1cc(F)c(NC)cc1	2	2	2	3.8497	45.150002	274.319
FDA_nonc	FDA_nonc468	s1cc(nc1N)/C(=N/O)/C(=O)N[C@H]1[C@H]2SCC(C=C)=C(N2C1=O)C(O)=O	7	5	6	-0.1718	158.21001	395.41998
FDA_nonc	FDA_nonc469	s1cccc1C(=O)c1ccc(cc1)[C@H](C(O)=O)C	3	2	4	3.1672001	54.369999	260.31299
FDA_nonc	FDA_nonc470	Brc1sc2-n3c(nnc3C)CN=C(c2c1)c1ccccc1Cl	3	0	1	4.6705198	43.07	393.69598
FDA_nonc	FDA_nonc471	ClC=1CS[C@H]2N(C=1C(O)=O)C(=O)[C@H]2NC(=O)[C@H](N)c1ccccc1	5	4	5	0.71679997	112.73	367.81299
FDA_nonc	FDA_nonc472	Clc1cc2NC(=NS(=O)(=O)c2cc1S(=O)(=O)N)CSCc1ccccc1	5	2	5	2.6998999	118.69	431.94501
FDA_nonc	FDA_nonc473	Clc1cc2c(NC(=O)[C@H](O)N=C2c2ccccc2)cc1	3	2	1	2.4479001	61.689999	286.71799
FDA_nonc	FDA_nonc474	Clc1cc2c3c([nH]c2cc1)cc(cc3)[C@H](C(O)=O)C	2	3	2	4.1626	53.09	273.71899
FDA_nonc	FDA_nonc475	Clc1cccc(F)c1Nc1ccc(cc1CC(O)=O)C	2	3	4	4.1581898	49.330002	293.72501
FDA_nonc	FDA_nonc476	Clc1ccccc1C1=NCC(=O)Nc2c1cc(Cl)cc2	2	1	1	3.7829001	41.459999	305.164
FDA_nonc	FDA_nonc477	Clc1ccccc1C1=NCC(=O)Nc2c1cc([N+](=O)[O-])cc2	2	1	2	3.0376999	87.279999	315.716
FDA_nonc	FDA_nonc478	Clc1ccccc1C1=N[C@@H](O)C(=O)Nc2c1cc(Cl)cc2	3	2	1	3.1013	61.689999	321.16299
FDA_nonc	FDA_nonc479	FC(F)(F)c1ccc(cc1)/C(=N/OCCN)/CCCCOC	3	1	10	3.513	56.84	318.33899
FDA_nonc	FDA_nonc480	FC1=CN([C@@H]2O[C@H](C)[C@@H](O)[C@H]2O)C(=O)N=C1NC(OCCCCC)=O	6	3	8	1.0144	120.69	359.354
FDA_nonc	FDA_nonc481	Fc1cc(ccc1-c1ccccc1)[C@H](C(O)=O)C	2	2	3	3.6808	37.299999	244.265
FDA_nonc	FDA_nonc482	Fc1cc2c(-n3c(CN(C)C2=O)c(nc3)C(OCC)=O)cc1	3	0	3	2.0401001	64.43	303.293
FDA_nonc	FDA_nonc483	Fc1cc2c(nc1N1CCNCC1)N(C=C(C(O)=O)C2=O)CC	5	3	3	0.6214	85.769997	320.32401
FDA_nonc	FDA_nonc484	Fc1ccc(cc1)CNc1nc(N)c(NC(OCC)=O)cc1	2	3	7	3.2498	89.269997	304.32498
FDA_nonc	FDA_nonc485	Ic1cc(cc(I)c1Oc1cc(I)c(O)c(I)c1)C[C@@H](N)C(O)=O	4	4	5	4.5572701	92.779999	776.87201
FDA_nonc	FDA_nonc486	Ic1cc(cc(I)c1Oc1cc(I)c(O)c(I)c1)C[C@H](N)C(O)=O	4	4	5	4.5572701	92.779999	776.87201
FDA_nonc	FDA_nonc487	Ic1cc(cc(I)c1Oc1cc(I)c(O)cc1)C[C@H](N)C(O)=O	4	4	5	3.9526701	92.779999	650.97601
FDA_nonc	FDA_nonc488	N(CC)C1C2CC(CC2)C1c1ccccc1	1	1	3	3.1782	12.03	215.34
FDA_nonc	FDA_nonc489	O(C(=O)C1(CCN(CC1)C)c1ccccc1)CC	2	0	4	2.2131	29.540001	247.338
FDA_nonc	FDA_nonc490	O(C(=O)NC)c1cc2c(N([C@H]3N(CC[C@@]23C)C)C)cc1	2	1	3	1.7739	44.810001	275.35199
FDA_nonc	FDA_nonc491	O(C(=O)c1ccc(NCCCC)cc1)CCN(C)C	2	1	9	2.6170001	41.57	264.36899
FDA_nonc	FDA_nonc492	O(C)c1cc(N[C@H](CCCN)C)c2ncccc2c1	3	2	6	2.7827001	60.169998	259.353
FDA_nonc	FDA_nonc493	O(C)c1cc2c(cc(cc2)CCC(=O)C)cc1	2	0	4	3.3699701	26.299999	228.291
FDA_nonc	FDA_nonc494	O(C)c1cc2c(cc1)cccc2CCNC(=O)C	2	1	5	2.5269699	38.330002	243.306
FDA_nonc	FDA_nonc495	O(CC=C)c1ccccc1OC[C@@H](O)CNC(C)C	4	2	9	1.9891	50.720001	265.353
FDA_nonc	FDA_nonc496	O(C[C@@H](O)CNC(C)C)c1ccc(cc1)CCOC	4	2	9	1.61317	50.720001	267.36899
FDA_nonc	FDA_nonc497	O(C[C@@H](O)CNC(C)C)c1ccccc1CC=C	3	2	8	2.15277	41.490002	249.35399
FDA_nonc	FDA_nonc498	O(c1cc(ccc1)[C@H](C(O)=O)C)c1ccccc1	2	2	4	3.6670001	46.529999	242.27399
FDA_nonc	FDA_nonc499	O1C2(CCN(CC2)CCc2ccccc2)CN=C1O	3	1	3	2.00787	45.060001	260.33701
FDA_nonc	FDA_nonc500	O1CCc2c1cccc2[C@@H]1C[C@H]1C\N=C(/O)\CC	3	1	4	3.09147	41.82	245.32199
FDA_nonc	FDA_nonc501	O1[C@@H](COC(=O)C)[C@H](OC(=O)C)[C@H](OC(=O)C)[C@H]1N1C=CC(=O)NC1=O	6	1	8	-0.7967	137.53999	370.314
FDA_nonc	FDA_nonc502	O1[C@H](CO)[C@@H](O)[C@@H](O)[C@@H]1n1c2nc(nc(N)c2nc1)-n1ncc(c1)C(=O)NC	9	5	5	-2.3392	186.46001	390.35999
FDA_nonc	FDA_nonc503	O=C(N(CC)CC)C1(C[C@H]1CN)c1ccccc1	2	1	6	1.7714	46.330002	246.35399
FDA_nonc	FDA_nonc504	O=C(N(CC)CC)[C@@]1(C[C@@H]1CN)c1ccccc1	2	1	6	1.7714	46.330002	246.35399
FDA_nonc	FDA_nonc505	O=C(N)N1c2c(C=Cc3c1cccc3)cccc2	1	1	1	3.3872001	46.330002	236.274
FDA_nonc	FDA_nonc506	O=C(N[C@@H](C(C)(C)C)C(=O)NC)[C@@H]([C@H](O)C(=O)NO)CC(C)C	5	5	11	-0.20810001	127.76	331.41299
FDA_nonc	FDA_nonc507	O=C(N[C@H](Cc1ccccc1)C)[C@@H](N)CCCCN	3	3	9	1.19007	81.139999	263.38501
FDA_nonc	FDA_nonc508	O=C(Nc1c(cccc1C)C)[C@H]1N(CCCC1)C	2	1	3	2.7262399	32.34	246.35399
FDA_nonc	FDA_nonc509	O=C(c1cccc(CC(=O)N)c1N)c1ccccc1	2	2	4	1.52757	86.18	254.289
FDA_nonc	FDA_nonc510	O=C1C=2N3C[C@@H]4N[C@@H]4[C@]3(OC)[C@@H](C=2C(=O)C(N)=C1C)COC(=O)N	5	3	4	-1.6512001	146.89	334.332
FDA_nonc	FDA_nonc511	O=C1CCCC1Cc1ccc(cc1)C(C(O)=O)C	3	2	4	2.78637	54.369999	246.306
FDA_nonc	FDA_nonc512	O=C1Cc2c(N(c3c1cccc3)C(=O)N)cccc2	2	1	1	2.64217	63.400002	252.27299
FDA_nonc	FDA_nonc513	O=C1NC(=O)NC1(c1ccccc1)c1ccccc1	2	2	2	2.0811	58.200001	252.27299
FDA_nonc	FDA_nonc514	O=C1Nc2c(cc([N+](=O)[O-])cc2)C(=NC1)c1ccccc1	2	1	2	2.3843	87.279999	281.271
FDA_nonc	FDA_nonc515	O=C1Nc2c(nccc2C)N(c2ncccc12)C1CC1	3	1	1	2.6512201	58.119999	266.30399
FDA_nonc	FDA_nonc516	O=C1c2c(cccc2)C(=O)C1c1ccccc1	2	0	1	2.8494	34.139999	222.243
FDA_nonc	FDA_nonc517	OC(=O)Cc1n(C)c(cc1)C(=O)c1ccc(cc1)C	3	2	4	2.5507901	59.299999	257.289
FDA_nonc	FDA_nonc518	OC(=O)[C@@H]1CCn2c1ccc2C(=O)c1ccccc1	3	2	3	2.5574	59.299999	255.27299
FDA_nonc	FDA_nonc519	OC(=O)c1ccccc1Nc1cccc(C)c1C	2	3	3	3.74524	49.330002	241.28999
FDA_nonc	FDA_nonc520	O[C@H]1[C@@H](C(NC(=O)C)C(CC)CC)[C@H](\N=C(\N)/N)C[C@@H]1C(O)=O	5	6	8	-0.34909999	151.03	328.41299
FDA_nonc	FDA_nonc521	Oc1cc(ccc1)C1(CCN(CC1)C)C(=O)CC	3	1	3	2.3347001	40.540001	247.338
FDA_nonc	FDA_nonc522	S(=O)(=O)(N)c1cc(C(=O)NC[C@@H]2N(CCC2)CC)c(OC)cc1	5	2	7	0.55669999	101.73	341.43201
FDA_nonc	FDA_nonc523	S(=O)(=O)(N)c1cc2S(=O)(=O)N[C@H](Nc2cc1C(F)(F)F)Cc1ccccc1	4	3	4	1.93687	118.36	421.41998
FDA_nonc	FDA_nonc524	S(=O)(=O)(NC(=O)NN1C[C@H]2[C@H](CCC2)C1)c1ccc(cc1)C	4	2	5	1.62982	78.510002	323.41699
FDA_nonc	FDA_nonc525	S(=O)(=O)(Nc1n(ncc1)-c1ccccc1)c1ccc(N)cc1	3	2	4	2.2553	90.010002	314.36899
FDA_nonc	FDA_nonc526	S(=O)(C(c1ccccc1)c1ccccc1)CC(=O)N	2	1	5	2.1055	79.370003	273.35599
FDA_nonc	FDA_nonc527	S1(=O)(=O)N(C)C(C(=O)Nc2ncccc2)=C(O)c2c1cccc2	5	2	3	1.581	99.599998	331.35199
FDA_nonc	FDA_nonc528	S1[C@H]2N(C(C(O)=O)=C(C1)CSc1nnnn1C)C(=O)[C@@]2(OC)NC(=O)CSCC#N	9	3	11	-0.36911601	163.33	471.543
FDA_nonc	FDA_nonc529	S1[C@H]2N([C@@H](C(O)=O)C1(C)C)C(=O)[C@H]2NC(=O)C1(N)CCCCC1	5	4	4	0.27970001	112.73	341.43201
FDA_nonc	FDA_nonc530	S1[C@H]2N([C@@H](C(O)=O)C1(C)C)C(=O)[C@H]2NC(=O)[C@H](C(O)=O)c1ccsc1	6	5	6	0.54799998	124.01	384.43298
FDA_nonc	FDA_nonc531	[N+]1(CCCC1)(CCCCC[N+]1(CCCC1)C)C	0	0	6	2.6375	0	240.435
FDA_nonc	FDA_nonc532	[nH]1cc(c2cc(ccc12)Cn1ncnc1)CCN(C)C	3	1	5	2.17817	49.740002	269.35199
FDA_nonc	FDA_nonc533	s1c(ccc1C(=O)N)-c1nc(sc1)SC[C@@H](O)CNC(C)(C)C	4	3	8	2.8116	88.239998	371.54999
FDA_nonc	FDA_nonc534	s1cc(nc1N)/C(=C/CC(O)=O)/C(=O)N[C@H]1[C@H]2SCC=C(N2C1=O)C(O)=O	7	6	7	-0.0482	162.92	410.431
FDA_nonc	FDA_nonc535	s1cc(nc1N)/C(=N/OC)/C(=O)N[C@H]1[C@H]2SCC(COC)=C(N2C1=O)C(O)=O	7	4	8	-0.53920001	156.44	427.46201
FDA_nonc	FDA_nonc536	Brc1ccc(OC)c(C(=O)NC[C@H]2N(CCC2)CC)c1OC	4	1	7	2.6803999	50.799999	371.27499
FDA_nonc	FDA_nonc537	Brc1ccc(cc1)[C@H](CCN(C)C)c1ncccc1	2	0	5	3.9277	16.129999	319.246
FDA_nonc	FDA_nonc538	Clc1c2c(cc(O)c1O)[C@@H](CNCC2)c1ccc(O)cc1	4	4	1	2.73437	72.720001	305.76099
FDA_nonc	FDA_nonc539	Clc1cc(Cl)ccc1[C@@H](OCc1ccsc1Cl)Cn1ccnc1	2	0	6	6.4912	27.049999	387.71799
FDA_nonc	FDA_nonc540	Clc1cc(N2CCN(CC2)CCc2n[nH]c(c2)C)ccc1	3	2	4	2.7361901	35.16	304.82498
FDA_nonc	FDA_nonc541	Clc1cc2N(C(=O)CC(=O)N(c2cc1)C)c1ccccc1	2	0	1	3.3712001	40.619999	300.745
FDA_nonc	FDA_nonc542	Clc1cc2N[C@@H](N(c3ccccc3C)C(=O)c2cc1S(=O)(=O)N)C	3	2	2	2.7141199	92.5	365.841
FDA_nonc	FDA_nonc543	Clc1cc2c(-n3c(nnc3)CN=C2c2ccccc2)cc1	3	0	1	3.5381	43.07	294.745
FDA_nonc	FDA_nonc544	Clc1cc2c(N(C)C(=O)CN=C2c2ccccc2)cc1	2	0	1	3.1538	32.669998	284.746
FDA_nonc	FDA_nonc545	Clc1cc2c(N(C)C(=O)CN=C2c2ccccc2F)cc1	2	0	1	3.2929001	32.669998	302.73599
FDA_nonc	FDA_nonc546	Clc1cc2c(N(C)C(=O)[C@H](O)N=C2c2ccccc2)cc1	3	1	1	2.4721999	52.900002	300.745
FDA_nonc	FDA_nonc547	Clc1cc2c(N=C(NC)C[N+]([O-])=C2c2ccccc2)cc1	2	1	2	2.9507	53.139999	299.76099
FDA_nonc	FDA_nonc548	Clc1cc2c(NC(=O)[C@@H](N=C2c2ccccc2)C(O)=O)cc1	4	3	2	2.5827	78.760002	314.728
FDA_nonc	FDA_nonc549	Clc1ccc(cc1)CN(CCN(C)C)c1ncccc1	2	0	6	3.5696001	19.370001	289.81
FDA_nonc	FDA_nonc550	Clc1ccc(cc1)[C@H](CCN(C)C)c1ncccc1	2	0	5	3.8185999	16.129999	274.79498
FDA_nonc	FDA_nonc551	Clc1ccc(cc1)[C@H](OCCN(C)C)c1ncccc1	3	0	6	3.4981	25.360001	290.79401
FDA_nonc	FDA_nonc552	Clc1ccc(cc1)[C@]1(O)N2C(=NCC2)c2c1cccc2	2	1	1	2.9207001	35.830002	284.746
FDA_nonc	FDA_nonc553	Clc1ccc(cc1S(=O)(=O)N)C(=O)NN1c2c(C[C@@H]1C)cccc2	3	2	4	2.08337	92.5	365.841
FDA_nonc	FDA_nonc554	Clc1ccccc1C1=NCC(=O)N(c2sc(cc12)CC)C	2	0	2	3.7776699	32.669998	318.828
FDA_nonc	FDA_nonc555	Clc1ccccc1[C@H](N1CCc2sccc2C1)C(OC)=O	2	0	4	4.0357699	29.540001	321.828
FDA_nonc	FDA_nonc556	Fc1cc(F)c(F)cc1C[C@@H](N)CC(=O)N1CCn2c(nnc2C(F)(F)F)C1	4	1	6	2.86077	77.040001	407.31799
FDA_nonc	FDA_nonc557	Fc1cc(N2C[C@@H](OC2=O)CNC(=O)C)ccc1N1CCOCC1	3	1	5	1.1236	71.110001	337.35098
FDA_nonc	FDA_nonc558	Fc1cc2c(N(C=C(C(O)=O)C2=O)CC)cc1N1CCNCC1	4	3	3	1.2264	72.879997	319.336
FDA_nonc	FDA_nonc559	Fc1ccc(cc1)C(=O)c1cc2[nH]c(nc2cc1)\N=C(\OC)/O	5	3	4	3.1249001	87.57	313.28799
FDA_nonc	FDA_nonc560	Fc1ccc(cc1)CNc1cc(N)c(NC(OCC)=O)cc1	1	3	7	3.8548	76.379997	303.33701
FDA_nonc	FDA_nonc561	Fc1ccccc1C1=NCC(=O)N(c2c1cc([N+](=O)[O-])cc2)C	2	0	2	2.5476999	78.489998	313.28799
FDA_nonc	FDA_nonc562	N(C(CC(C(C)C)(C#N)c1ccccc1)C)(C)C	2	0	6	3.4441841	27.030001	244.38199
FDA_nonc	FDA_nonc563	N12[C@H](c3c(Cc4c1cccc4)cccc3)CN=C2N	1	1	0	2.5622699	41.619999	249.317
FDA_nonc	FDA_nonc564	N1CCN=C1Cc1c(cc(cc1C)C(C)(C)C)C	1	1	3	3.1451099	24.389999	244.38199
FDA_nonc	FDA_nonc565	O(C(=O)C)c1cc(C(C)C)c(OCCN(C)C)cc1C	3	0	7	2.9841199	38.77	279.38
FDA_nonc	FDA_nonc566	O(C(=O)Nc1[nH]c2cc(ccc2n1)C(=O)c1ccccc1)C	4	3	5	2.9721999	84.080002	295.298
FDA_nonc	FDA_nonc567	O(C(CC)CC)[C@@H]1C=C(C[C@H](N)[C@H]1NC(=O)C)C(OCC)=O	4	2	9	1.2854	90.650002	312.41
FDA_nonc	FDA_nonc568	O(C)c1cc(ccc1)[C@@]1(O)CCCC[C@@H]1CN(C)C	3	1	4	2.9461	32.700001	263.38098
FDA_nonc	FDA_nonc569	O(C)c1cc2n[nH]nc2cc1C(=O)NC[C@@H]1N(CCC1)CC=C	5	2	7	1.3467	83.139999	315.37698
FDA_nonc	FDA_nonc570	O(C)c1ccc(cc1)C1C(=O)c2c(cccc2)C1=O	3	0	2	2.858	43.369999	252.269
FDA_nonc	FDA_nonc571	O(CCC)c1ccc(cc1N)C(OCCN(CC)CC)=O	3	1	10	2.5562	64.790001	294.39499
FDA_nonc	FDA_nonc572	O(C[C@@H](O)CNC(C)(C)C)c1c2CCC(=O)Nc2ccc1	4	3	6	1.69907	70.589996	292.379
FDA_nonc	FDA_nonc573	O(C[C@@H](O)CNC(C)C)c1c2c(ccc1)cccc2	3	2	6	2.5775001	41.490002	259.349
FDA_nonc	FDA_nonc574	O(C[C@@H](O)CNC(C)C)c1ccc(cc1)CCC(OC)=O	4	2	10	1.52987	67.790001	295.379
FDA_nonc	FDA_nonc575	O([C@H](CNC1CCCCC1)C)C(=O)c1ccccc1	2	1	6	3.1542001	38.330002	261.36499
FDA_nonc	FDA_nonc576	O1CCN(CC1)C[C@H]1CCc2[nH]c(C)c(c2C1=O)CC	3	1	3	1.96276	45.330002	276.38
FDA_nonc	FDA_nonc577	O1CCc2c3c(CC[C@H]3CCNC(=O)CC)ccc12	2	1	5	2.5675399	38.330002	259.349
FDA_nonc	FDA_nonc578	O1C[C@@H](NC1=O)Cc1cc2c([nH]cc2CCN(C)C)cc1	2	2	5	1.92284	57.360001	287.36301
FDA_nonc	FDA_nonc579	O1[C@@H]2O[C@@]3(OO[C@]24[C@@H](CC[C@H]([C@@H]4CC3)C)[C@@H](C)[C@H]1OC)C	5	0	1	2.8408	46.150002	298.379
FDA_nonc	FDA_nonc580	O1c2c(C(=O)C[C@H]1c1cc(O)c(OC)cc1)c(O)cc(O)c2	6	3	2	2.6140001	96.220001	302.28198
FDA_nonc	FDA_nonc581	O1c2c(cc(cc2)C(C)C)C(=O)c2cc(C(O)=O)c(nc12)N	4	3	2	2.8220999	102.51	298.298
FDA_nonc	FDA_nonc582	O=C/1C=C(C=C\C\1=C/C=C\1/C=CC(C=C/1)=C(N)N)C(N)=N	2	4	2	1.09547	118.98	280.33099
FDA_nonc	FDA_nonc583	O=C1Nc2c(C1)c(ccc2)CCN(CCC)CCC	2	1	7	2.8456399	32.34	260.38098
FDA_nonc	FDA_nonc584	OC(=O)CCC(=O)c1ccc(cc1)-c1ccccc1	3	2	5	3.4010999	54.369999	254.28499
FDA_nonc	FDA_nonc585	OC(=O)[C@H](C)c1cc(ccc1)C(=O)c1ccccc1	3	2	4	3.1057	54.369999	254.28499
FDA_nonc	FDA_nonc586	OC1(CCCCC1)[C@H](CN(C)C)c1ccc(O)cc1	3	2	4	2.7326	43.700001	263.38098
FDA_nonc	FDA_nonc587	Oc1c(C)c(CC=2NCCN=2)c(cc1C(C)(C)C)C	2	2	3	2.8507099	44.619999	260.38098
FDA_nonc	FDA_nonc588	Oc1c2NC(=O)C=Cc2c(cc1)[C@@H](O)[C@@H](NC(C)C)CC	4	4	5	2.263	81.589996	290.36301
FDA_nonc	FDA_nonc589	Oc1cc2c(C[C@@H]3CCCCC[C@@]2(C)[C@H]3N)cc1	2	2	0	3.11357	46.25	245.366
FDA_nonc	FDA_nonc590	P(OCN1C(=O)C(NC1=O)(c1ccccc1)c1ccccc1)(O)(O)=O	6	4	5	0.79009998	116.17	362.27798
FDA_nonc	FDA_nonc591	S(=O)(=O)(NC(=O)NC(C)C)c1cnccc1Nc1cc(ccc1)C	4	3	7	2.5299201	100.19	348.427
FDA_nonc	FDA_nonc592	S(=O)(Cc1nccc(OC)c1OC)c1[nH]c2cc(OC(F)F)ccc2n1	7	2	7	3.1507001	105.54	383.375
FDA_nonc	FDA_nonc593	S(=O)(Cc1nccc(OCC(F)(F)F)c1C)c1[nH]c2c(n1)cccc2	5	2	6	3.78162	87.080002	369.367
FDA_nonc	FDA_nonc594	S(CCCC\C=C(/NC(=O)[C@H]1CC1(C)C)\C(O)=O)C[C@H](N)C(O)=O	6	6	12	1.4326	129.72	358.45898
FDA_nonc	FDA_nonc595	S1[C@@H]2N([C@H](C(O)=O)C1(C)C)C(=O)[C@@H]2NC(=O)[C@@H](N=[N+]=[N-])c1ccccc1	6	3	6	1.7652	111.43	375.409
FDA_nonc	FDA_nonc596	S1[C@H]2N(C(C(O)=O)=C(C1)C)C(=O)[C@H]2NC(=O)[C@H](N)C=1CC=CCC=1	5	4	5	0.3486	112.73	349.41098
FDA_nonc	FDA_nonc597	S1[C@H]2N(C(C(O)=O)=C(C1)C)C(=O)[C@H]2NC(=O)[C@H](N)c1ccc(O)cc1	6	5	5	0.24600001	132.96001	363.39398
FDA_nonc	FDA_nonc598	S1[C@H]2N(C(C(O)=O)=C(C1)C)C(=O)[C@H]2NC(=O)[C@H](N)c1ccccc1	5	4	5	0.54040003	112.73	347.39499
FDA_nonc	FDA_nonc599	S1[C@H]2N(C(C(O)=O)=C(C1)COC(=O)N)C(=O)[C@H]2NC(=O)\C(=N/OC)\c1occc1	6	4	9	-0.53600001	173.75999	424.38998
FDA_nonc	FDA_nonc600	S1[C@H]2N([C@@H](C(O)=O)C1(C)C)C(=O)[C@H]2NC(=O)COc1ccccc1	5	3	6	0.69709998	95.940002	350.39499
FDA_nonc	FDA_nonc601	S1[C@H]2N([C@@H](C(O)=O)C1(C)C)C(=O)[C@H]2NC(=O)Cc1ccccc1	4	3	5	0.86076999	86.709999	334.396
FDA_nonc	FDA_nonc602	S1[C@H]2N([C@@H](C(O)=O)C1(C)C)C(=O)[C@H]2NC(=O)[C@H](N)c1ccc(O)cc1	6	5	5	0.1192	132.96001	365.41
FDA_nonc	FDA_nonc603	S1[C@H]2N([C@@H](C(O)=O)C1(C)C)C(=O)[C@H]2NC(=O)[C@H](N)c1ccccc1	5	4	5	0.4136	112.73	349.41098
FDA_nonc	FDA_nonc604	S1c2c(N(c3ncccc13)C[C@@H](N(C)C)C)cccc2	2	0	3	3.6343999	19.370001	285.41501
FDA_nonc	FDA_nonc605	[N+](CCCCCCCCCC[N+](C)(C)C)(C)(C)C	0	0	11	3.5195999	0	258.49399
FDA_nonc	FDA_nonc606	n1ccccc1N(Cc1ccccc1)CCN(C)C	2	0	6	2.9161999	19.370001	255.36499
FDA_nonc	FDA_nonc607	n1ccccc1[C@@H](CCN(C)C)c1ccccc1	2	0	5	3.1652	16.129999	240.34999
FDA_nonc	FDA_nonc608	s1cc(nc1N)/C(=N/OC)/C(=O)N[C@@H]1[C@@H]2SCC(CSc3nnnn3C)=C(N2C1=O)C(O)=O	9	4	9	-0.51059997	190.81	511.56799
FDA_nonc	FDA_nonc609	s1cc(nc1N)/C(=N/OC)/C(=O)N[C@H]1[C@H]2SCC(COC(=O)C)=C(N2C1=O)C(O)=O	7	4	9	-0.6225	173.50999	455.47198
FDA_nonc	FDA_nonc610	s1cc(nc1N)/C(=N/OCC(O)=O)/C(=O)N[C@H]1[C@H]2SCC(C=C)=C(N2C1=O)C(O)=O	8	6	9	-0.54479998	184.50999	453.45599
FDA_nonc	FDA_nonc611	s1cccc1CC(=O)N[C@@]1(OC)[C@H]2SCC(COC(=O)N)=C(N2C1=O)C(O)=O	6	4	9	0.098569997	148.25999	427.45801
FDA_nonc	FDA_nonc612	s1cccc1CC(=O)N[C@H]1[C@H]2SCC(COC(=O)C)=C(N2C1=O)C(O)=O	5	3	8	0.59227002	113.01	396.444
FDA_nonc	FDA_nonc613	Brc1ccc(cc1)[C@@H](OCCN(C)C)c1ccccc1	2	0	6	4.2122002	12.47	334.25699
FDA_nonc	FDA_nonc614	Clc1cc(ccc1Cl)[C@@H]1CC[C@H](NC)c2c1cccc2	1	1	2	5.2751002	12.03	306.23599
FDA_nonc	FDA_nonc615	Clc1cc2C3C(c4c(Oc2cc1)cccc4)CN(C3)C	1	0	0	4.2585001	12.47	285.77399
FDA_nonc	FDA_nonc616	Clc1cc2N(c3c(Sc2cc1)cccc3)CCCN(C)C	1	0	4	4.8944001	6.48	318.87201
FDA_nonc	FDA_nonc617	Clc1cc2c(-n3c(nnc3C)CN=C2c2ccccc2)cc1	3	0	1	3.8465199	43.07	308.772
FDA_nonc	FDA_nonc618	Clc1cc2c(N(CC(F)(F)F)C(=O)CN=C2c2ccccc2)cc1	2	0	3	4.0862999	32.669998	352.74298
FDA_nonc	FDA_nonc619	Clc1cc2c(N(CC(F)(F)F)C(=S)CN=C2c2ccccc2F)cc1	2	0	3	5.0261998	47.689999	386.79999
FDA_nonc	FDA_nonc620	Clc1cc2c(Oc3c(N=C2N2CCNCC2)cccc3)cc1	2	1	1	3.4291999	36.860001	313.78799
FDA_nonc	FDA_nonc621	Clc1ccc(cc1)/C(/NCCCC(=O)N)=C\1/C=C(F)C=CC/1=O	2	2	6	2.8985	72.190002	334.77798
FDA_nonc	FDA_nonc622	Clc1ccc(cc1)C1(CCC1)[C@@H](N(C)C)CC(C)C	1	0	5	4.7379999	3.24	279.85498
FDA_nonc	FDA_nonc623	Clc1ccc(nc1)N1[C@@H](OC(=O)N2CCN(CC2)C)c2nccnc2C1=O	6	0	4	1.6635	91.760002	388.815
FDA_nonc	FDA_nonc624	Clc1ccccc1C1=NCc2n(-c3c1cc(Cl)cc3)c(nn2)C	3	0	1	4.4999199	43.07	343.21698
FDA_nonc	FDA_nonc625	Clc1ccccc1C1=NCc2n(-c3sc(cc13)CC)c(nn2)C	3	0	2	4.4703898	43.07	342.854
FDA_nonc	FDA_nonc626	Clc1ccccc1[C@@]12OCCN1CC(=O)Nc1c2cc(Cl)cc1	3	1	1	3.7902999	41.57	349.21698
FDA_nonc	FDA_nonc627	Clc1ccccc1[C@](O)(CCN(C)C)c1ccccc1	2	1	5	3.8390999	23.469999	289.806
FDA_nonc	FDA_nonc628	Clc1cncc(Cl)c1NC(=O)c1cc(OCC2CC2)c(OC(F)F)cc1	4	1	8	5.0309	60.450001	403.21198
FDA_nonc	FDA_nonc629	FC(F)(F)COc1ccc(OCC(F)(F)F)cc1C(=O)NC[C@@H]1NCCCC1	4	2	10	3.4407001	59.59	414.34598
FDA_nonc	FDA_nonc630	FC(F)(F)c1c2nc(cc(c2ccc1)C(O)C1NCCCC1)C(F)(F)F	3	2	4	5.1664	45.150002	378.31598
FDA_nonc	FDA_nonc631	FC(F)(F)c1ccc(O[C@@H](CCNC)c2ccccc2)cc1	2	1	7	4.842	21.26	309.33099
FDA_nonc	FDA_nonc632	Fc1c2N(C=C(C(O)=O)C(=O)c2cc(F)c1N1C[C@@H](NCC1)C)CC	4	3	3	1.7539999	72.879997	351.353
FDA_nonc	FDA_nonc633	Fc1cc2c(N(C=C(C(O)=O)C2=O)C2CC2)cc1N1CCNCC1	4	3	3	1.3688999	72.879997	331.34698
FDA_nonc	FDA_nonc634	Fc1cc2c(N(C=C(C(O)=O)C2=O)CC)cc1N1CCN(CC1)C	4	2	3	1.5686001	64.089996	333.36301
FDA_nonc	FDA_nonc635	Ic1c(/C(/O)=N/C(CO)CO)c(I)c(\N=C(/O)\[C@@H](O)C)c(I)c1/C(/O)=N/C(CO)CO	11	8	10	0.78479999	198.92	777.08801
FDA_nonc	FDA_nonc636	N([C@H](Cc1ccccc1)C)(Cc1ccccc1)C	1	0	5	4.0159702	3.24	239.362
FDA_nonc	FDA_nonc637	N1CCN=C1CN(Cc1ccccc1)c1ccccc1	1	1	5	2.9612999	27.629999	265.35999
FDA_nonc	FDA_nonc638	O(C(=O)C(CCC)CCC)C1CC2[N+](C(C1)CC2)(C)C	1	0	7	3.5158	26.299999	282.448
FDA_nonc	FDA_nonc639	O(C(=O)C(CO)c1ccccc1)C1C[C@@H]2N([C@H](C1)CC2)C	3	1	5	1.9309	49.77	289.375
FDA_nonc	FDA_nonc640	O(C(=O)C(O)c1ccccc1)C1CC(CC(C1)C)(C)C	2	1	4	3.5734999	46.529999	276.37601
FDA_nonc	FDA_nonc641	O(C(=O)C(O)c1ccccc1)C1CC2[N+](C(C1)CC2)(C)C	2	1	4	2.1285	46.529999	290.383
FDA_nonc	FDA_nonc642	O(C(=O)C)[C@H]1Cc2c(N(c3c1cccc3)C(=O)N)cccc2	2	1	3	3.1591699	72.629997	296.32599
FDA_nonc	FDA_nonc643	O(C(=O)C)c1c(C)c(C)c(OC[C@@H](O)CNC(C)C)cc1C	4	2	8	2.2748599	67.790001	309.40601
FDA_nonc	FDA_nonc644	O(C(=O)C=1C(C(C(OC)=O)=C(NC=1C)C)c1ccccc1[N+](=O)[O-])C	2	1	6	2.1756001	110.45	346.33899
FDA_nonc	FDA_nonc645	O(C(=O)[C@H](CO)c1ccccc1)C1C[C@@H]2N([C@H](C1)CC2)C	3	1	5	1.9309	49.77	289.375
FDA_nonc	FDA_nonc646	O(C(=O)c1ccccc1)[C@@H]1C[C@@H]2N([C@@H](CC2)[C@@H]1C(OC)=O)C	3	0	5	1.8677	55.84	303.358
FDA_nonc	FDA_nonc647	O(C(c1ccccc1)c1ccccc1)CCN(C)C	2	0	6	3.4497001	12.47	255.36099
FDA_nonc	FDA_nonc648	O(C)c1ccc(cc1)[C@@H](CN(C)C)C1(O)CCCCC1	3	1	5	3.0355999	32.700001	277.40799
FDA_nonc	FDA_nonc649	O(CC(O)CNC(C)(C)C)c1c2C[C@H](O)[C@H](O)Cc2ccc1	5	4	6	0.63474	81.949997	309.40601
FDA_nonc	FDA_nonc650	O(CCCC)c1cc(ccc1N)C(OCCN(CC)CC)=O	3	1	11	2.9463	64.790001	308.422
FDA_nonc	FDA_nonc651	O(CCn1c2c(nc1N1CCCN(CC1)C)cccc2)CC	3	0	5	2.4811001	33.529999	302.422
FDA_nonc	FDA_nonc652	O(C[C@@H](O)CNC(C)(C)C)c1c2c(ccc1)C(=O)CCC2	4	2	6	2.33337	58.560001	291.39099
FDA_nonc	FDA_nonc653	O([C@@](C)(c1ccccc1)c1ncccc1)CCN(C)C	3	0	6	3.2348001	25.360001	270.37601
FDA_nonc	FDA_nonc654	O([C@H](CCNC)c1ccccc1)c1ccccc1C	2	1	6	3.8201201	21.26	255.36099
FDA_nonc	FDA_nonc655	O1CCN(CC1)CCNc1nnc(cc1C)-c1ccccc1	4	1	5	2.19612	50.279999	298.38998
FDA_nonc	FDA_nonc656	O1CCc2c([nH]c3c2cccc3CC)[C@@]1(CC(O)=O)CC	3	3	4	3.6944399	62.32	287.35898
FDA_nonc	FDA_nonc657	O1Cc2c(c(O)c(C\C=C(\CCC(O)=O)/C)c(OC)c2C)C1=O	5	3	6	2.9995899	93.059998	320.341
FDA_nonc	FDA_nonc658	O1[C@@H]2[C@@]3(CCN(Cc4c3c1c(OC)cc4)C)C=C[C@H](O)C2	4	1	1	2.1166999	41.93	287.35898
FDA_nonc	FDA_nonc659	O1[C@@H]2[C@]34CCN([C@H](Cc5c3c1c(O)cc5)[C@]4(O)CCC2=O)C	5	2	0	0.74517	70	301.34198
FDA_nonc	FDA_nonc660	O1[C@@H]2[C@]34[C@H]([C@H](N(CC3)C)Cc3c4c1c(O)cc3)C=C[C@@H]2O	4	2	0	1.19807	52.93	285.34299
FDA_nonc	FDA_nonc661	O1[C@@H]2[C@]34[C@H]([C@H](N(CC3)C)Cc3c4c1c(O)cc3)CCC2=O	4	1	0	1.63027	49.77	285.34299
FDA_nonc	FDA_nonc662	O1[C@H]2[C@H]3N([C@@H]([C@@H]12)CC(OC(=O)[C@H](CO)c1ccccc1)C3)C	4	1	5	0.9181	62.299999	303.358
FDA_nonc	FDA_nonc663	O=C(N(CC)c1cc(ccc1)C=1n2ncc(c2N=CC=1)C#N)C	4	0	5	2.549974	74.279999	305.341
FDA_nonc	FDA_nonc664	O=C(Nc1c(cccc1C)C)[C@H]1N(CCCC1)CCC	2	1	5	3.5064399	32.34	274.40799
FDA_nonc	FDA_nonc665	O=C([C@H](CN1CCCCC1)C)c1ccc(cc1)CC	2	0	5	3.5536699	20.309999	259.39301
FDA_nonc	FDA_nonc666	O=C1N(CCc2n(c3c(c12)cccc3)C)Cc1nc[nH]c1C	3	2	2	3.03389	53.919998	294.358
FDA_nonc	FDA_nonc667	O=C1NC(=O)N=C2N(c3cc(C)c(cc3N=C12)C)C[C@H](O)[C@H](O)[C@H](O)CO	8	5	5	-1.08076	155.05	376.36899
FDA_nonc	FDA_nonc668	O=C1c2c(N(C=C1C(O)=O)CC)cc(cc2)-c1ccncc1	4	2	3	2.7397001	70.5	294.31
FDA_nonc	FDA_nonc669	O\C(=N/c1c(cccc1C)C)\[C@@H](N(CCC)CC)CC	3	1	7	4.4019399	35.830002	276.42398
FDA_nonc	FDA_nonc670	OC1(CCCC1)[C@@H](C(OCCN(C)C)=O)c1ccccc1	3	1	7	2.1801	49.77	291.39099
FDA_nonc	FDA_nonc671	OC12CC3(NCC(=O)N4CCC[C@H]4C#N)CC(C1)CC(C3)C2	4	2	5	1.174284	76.360001	303.40601
FDA_nonc	FDA_nonc672	OC[C@@H](C(=O)N(Cc1ccncc1)CC)c1ccccc1	3	1	7	2.4726	53.43	284.35901
FDA_nonc	FDA_nonc673	Oc1c-2c(C[C@H]3N(CCc4c3c-2ccc4)C)ccc1O	3	2	0	2.9453399	43.700001	267.328
FDA_nonc	FDA_nonc674	Oc1cc(N(CC=2NCCN=2)c2ccc(cc2)C)ccc1	2	2	4	2.84042	47.860001	281.35901
FDA_nonc	FDA_nonc675	Oc1cc(cc(O)c1)C(O)CNC(Cc1ccc(O)cc1)C	5	5	6	2.15307	92.949997	303.358
FDA_nonc	FDA_nonc676	Oc1cc2[C@@]34[C@H]([C@H](N(CC3)C)Cc2cc1)CCCC4	2	1	0	3.0803699	23.469999	257.37698
FDA_nonc	FDA_nonc677	Oc1ccc(N=Nc2ccc(cc2)C(=O)NCCC(O)=O)cc1C(O)=O	8	6	8	2.7103	148.64999	357.32199
FDA_nonc	FDA_nonc678	Oc1ccc(cc1)CCN[C@H]([C@H](O)c1ccc(O)cc1)C	4	4	6	2.4474699	72.720001	287.35898
FDA_nonc	FDA_nonc679	P(OC[C@@H]1OC(=O)N(C1)c1cc(F)c(cc1)-c1ccc(nc1)-c1nn(nn1)C)(O)(O)=O	9	3	6	0.8017	152.78999	450.323
FDA_nonc	FDA_nonc680	S(=O)(=O)(CC)c1cc(C(=O)NC[C@@H]2N(CCC2)CC)c(OC)cc1N	5	2	8	1.2851	101.73	369.48599
FDA_nonc	FDA_nonc681	S(=O)(=O)(N)c1cc(cc(NCCCC)c1Oc1ccccc1)C(O)=O	4	4	8	3.0365	118.72	364.422
FDA_nonc	FDA_nonc682	S(=O)(=O)(N)c1ccc(-n2nc(cc2-c2ccc(cc2)C)C(F)(F)F)cc1	3	1	4	3.8254199	77.980003	381.37799
FDA_nonc	FDA_nonc683	S(=O)(=O)(N1CCCC1)Cc1cc2c([nH]cc2CCN(C)C)cc1	3	1	6	2.4639699	56.41	335.47198
FDA_nonc	FDA_nonc684	S(=O)(=O)(NC)CCc1cc2c([nH]cc2C2CCN(CC2)C)cc1	3	2	5	2.0687699	65.199997	335.47198
FDA_nonc	FDA_nonc685	S(=O)(Cc1ncc(C)c(OC)c1C)c1[nH]c2cc(OC)ccc2n1	6	2	5	3.1661401	96.309998	345.423
FDA_nonc	FDA_nonc686	S(S\C(=C(\N(CC1=CN=C(NC1=N)C)C=O)/C)\CCO)C[C@@H]1OCCC1	5	3	10	2.5018699	98.010002	398.552
FDA_nonc	FDA_nonc687	S([C@H]1C[C@H](NC1)C(=O)N(C)C)C=1[C@@H]([C@H]2N(C=1C(O)=O)C(=O)[C@@H]2[C@H](O)C)C	6	4	6	-0.308	110.18	383.46899
FDA_nonc	FDA_nonc688	S1\C(\SC1C(=O)N[C@@]1(OC)[C@H]2SCC(CSc3nnnn3C)=C(N2C1=O)C(O)=O)=C(/C(=O)N)\C(O)=O	11	6	10	-1.0383	219.92999	575.62799
FDA_nonc	FDA_nonc689	S1[C@H]2N(C(C(O)=O)=C(C1)COC(=O)C)C(=O)[C@H]2NC(=O)CSc1ccncc1	6	3	9	0.4754	125.9	423.47
FDA_nonc	FDA_nonc690	S1[C@H]2N([C@@H](C(O)=O)C1(C)C)C(=O)[C@H]2NC(=O)C(C(O)=O)c1ccccc1	6	5	6	0.48649999	124.01	378.405
FDA_nonc	FDA_nonc691	S1[C@H]2N([C@@H](C(O)=O)C1(C)C)C(=O)[C@H]2NC(=O)c1c(OC)cccc1OC	6	3	6	0.94910002	105.17	380.42099
FDA_nonc	FDA_nonc692	S1c2c(N(c3c1cccc3)CCCN(C)C)cccc2	1	0	4	4.2410002	6.48	284.427
FDA_nonc	FDA_nonc693	S1c2c(N(c3c1cccc3)C[C@@H](N(C)C)C)cccc2	1	0	3	4.2393999	6.48	284.427
FDA_nonc	FDA_nonc694	[nH]1c2ncnc(c2cc1)-c1cn(nc1)[C@H](CC#N)C1CCCC1	5	2	5	3.5618839	83.18	306.37299
FDA_nonc	FDA_nonc695	n1c2N3[C@H](c4c(Cc2ccc1)cccc4)CN(CC3)C	2	0	0	2.5743699	19.370001	265.35999
FDA_nonc	FDA_nonc696	s1c2Nc3c(N=C(N4CCN(CC4)C)c2cc1C)cccc3	2	1	1	3.43922	30.870001	312.44101
FDA_nonc	FDA_nonc697	ClC(C(NC(=O)[C@@H]1N(C[C@H](C1)CCC)C)[C@@H]1O[C@@H](SC)[C@@H](O)[C@H](O)[C@@H]1O)C	6	4	8	0.38949999	102.26	424.98999
FDA_nonc	FDA_nonc698	ClCCN([C@H](COc1ccccc1)C)Cc1ccccc1	2	0	8	4.4612999	12.47	303.83301
FDA_nonc	FDA_nonc699	Clc1c(cccc1Cl)[C@@H]1C(C(OCC)=O)=C(NC(C)=C1C(OC)=O)C	2	1	6	3.9642999	64.629997	384.259
FDA_nonc	FDA_nonc700	Clc1c(noc1NS(=O)(=O)c1ccsc1C(=O)Cc1cc2OCOc2cc1C)C	6	1	6	3.96121	107.73	454.91098
FDA_nonc	FDA_nonc701	Clc1cc(Cl)ccc1CO[C@@H](Cn1ccnc1)c1ccc(Cl)cc1Cl	2	0	6	7.0830998	27.049999	416.13498
FDA_nonc	FDA_nonc702	Clc1cc(Cl)ccc1CO\N=C(\Cn1ccnc1)/c1ccc(Cl)cc1Cl	2	0	6	6.6506	39.41	429.134
FDA_nonc	FDA_nonc703	Clc1cc(Cl)ccc1[C@@H](OCc1ccc(Cl)cc1)Cn1ccnc1	2	0	6	6.4296999	27.049999	381.69
FDA_nonc	FDA_nonc704	Clc1cc(c(nc1)-c1ccc(nc1)C)-c1ccc(S(=O)(=O)C)cc1	4	0	3	4.17592	59.919998	358.849
FDA_nonc	FDA_nonc705	Clc1cc2N=C(N3CCN(CC3)C)c3c(Nc2cc1)cccc3	2	1	1	3.7227001	30.870001	326.83099
FDA_nonc	FDA_nonc706	Clc1cc2c(-n3c(CN=C2c2ccccc2F)cnc3C)cc1	2	0	1	4.59062	30.18	325.77399
FDA_nonc	FDA_nonc707	Clc1cc2c(N(CCC#N)C(=O)[C@H](O)N=C2c2ccccc2F)cc1	4	1	4	2.895184	76.690002	357.772
FDA_nonc	FDA_nonc708	Clc1cc2c(NC(=O)[C@@H](N=C2c2ccccc2F)C(OCC)=O)cc1	3	1	4	3.2003	67.760002	360.772
FDA_nonc	FDA_nonc709	Clc1cc2c(Oc3c(N=C2N2CCN(CC2)C)cccc3)cc1	2	0	1	3.7714	28.07	327.815
FDA_nonc	FDA_nonc710	Clc1cc\2c(Sc3c(cccc3)/C/2=C\CCN(C)C)cc1	1	0	3	5.00529	3.24	315.86798
FDA_nonc	FDA_nonc711	Clc1cc2nccc(N[C@H](CCCN(CC)CC)C)c2cc1	2	1	8	4.8105998	28.16	319.88
FDA_nonc	FDA_nonc712	Clc1cc2nccc(N[C@H](CCCN(CCO)CC)C)c2cc1	3	2	9	3.783	48.389999	335.879
FDA_nonc	FDA_nonc713	Clc1ccc(OC(C(OCCOC(=O)c2cccnc2)=O)(C)C)cc1	4	0	9	3.2925999	74.720001	363.797
FDA_nonc	FDA_nonc714	Clc1ccc(cc1)[C@@H](N1CCN(CC1)C)c1ccccc1	2	0	3	3.7723	6.48	300.83301
FDA_nonc	FDA_nonc715	Clc1cccc(Cl)c1CO[C@@H](Cn1ccnc1)c1ccc(Cl)cc1Cl	2	0	6	7.0830998	27.049999	416.13498
FDA_nonc	FDA_nonc716	FC(F)(F)c1cc(Nc2ccccc2C(OCCOCCO)=O)ccc1	3	2	10	3.9261999	67.790001	369.33899
FDA_nonc	FDA_nonc717	FC(F)(F)c1cc(ccc1)\C(=N/OCCCCC(O)=O)\c1cccnc1	4	2	9	4.4358001	71.779999	366.33899
FDA_nonc	FDA_nonc718	Fc1cc(F)ccc1[C@](O)([C@H](N1CCC(CC1)=C)C)Cn1ncnc1	4	1	5	3.0625	54.18	348.397
FDA_nonc	FDA_nonc719	Fc1cc2c(nc1N1C\C(=N/OC)\[C@H](C1)CN)N(C=C(C(O)=O)C2=O)C1CC1	6	3	5	0.75160003	121.35	389.38699
FDA_nonc	FDA_nonc720	Fc1cc2c3N(C=C(C(O)=O)C2=O)[C@H](COc3c1N1CCN(CC1)C)C	5	2	2	1.3296	73.32	361.37299
FDA_nonc	FDA_nonc721	Ic1c(C(=O)N(CC(O)CO)C)c(I)c(\N=C(/O)\COC)c(I)c1/C(/O)=N/CC(O)CO	10	6	12	0.81779999	175.64	791.11499
FDA_nonc	FDA_nonc722	Ic1c(C(=O)NCC(O)CO)c(I)c(N(C(=O)C)CC(O)CO)c(I)c1C(=O)NCCO	8	7	14	-0.98839998	179.66	791.11499
FDA_nonc	FDA_nonc723	Ic1c(C(=O)NCC(O)CO)c(I)c(N(C(=O)CO)CCO)c(I)c1C(=O)NCC(O)CO	9	8	15	-2.016	199.89	807.11401
FDA_nonc	FDA_nonc724	Ic1c(C(=O)N[C@@H]2[C@@H](O)[C@H](O)[C@H](OC2O)CO)c(I)c(NC(=O)C)c(I)c1N(C(=O)C)C	8	6	8	-0.0288	168.66	789.099
FDA_nonc	FDA_nonc725	Ic1ccc(cc1)[C@@H]1CC2N(C(CC2)[C@@H]1C(OC)=O)CCCF	2	0	6	3.7602999	29.540001	431.289
FDA_nonc	FDA_nonc726	N(CC12CCC(c3c1cccc3)c1c2cccc1)C	1	1	2	3.4312	12.03	249.35699
FDA_nonc	FDA_nonc727	N(CCCN1c2c(CCc3c1cccc3)cccc2)C	1	1	4	3.5327401	15.27	266.388
FDA_nonc	FDA_nonc728	N1(CCN(CC1)C)C(c1ccccc1)c1ccccc1	2	0	3	3.1189001	6.48	266.388
FDA_nonc	FDA_nonc729	N12[C@H](c3c(Cc4c1cccc4)cccc3)CN(CC2)C	1	0	0	3.1793699	6.48	264.37201
FDA_nonc	FDA_nonc730	O(C(=O)C=1[C@H](C(C(OC)=O)=C(NC=1C)C)c1cc([N+](=O)[O-])ccc1)CC	2	1	7	2.5657001	110.45	360.366
FDA_nonc	FDA_nonc731	O(C(=O)N(C)C)c1cc(cc(OC(=O)N(C)C)c1)[C@@H](O)CNC(C)(C)C	4	2	10	2.3243999	91.339996	367.44598
FDA_nonc	FDA_nonc732	O(C)c1cc(ccc1O)CNC(=O)CCCC\C=C/C(C)C	3	2	10	4.0560002	58.560001	305.418
FDA_nonc	FDA_nonc733	O(C)c1cc2[C@]34[C@@H]([C@@H](N(CC3)C)Cc2cc1)CCCC4	2	0	1	3.3833699	12.47	271.40399
FDA_nonc	FDA_nonc734	O(CC(NC(C(O)c1ccc(O)cc1)C)C)c1ccccc1	4	3	7	2.9667001	61.720001	301.38599
FDA_nonc	FDA_nonc735	O(CCCC)c1ccc(cc1)C(=O)CCN1CCCCC1	3	0	8	3.9242001	29.540001	289.41901
FDA_nonc	FDA_nonc736	O(C[C@@H](O)CNC(C)(C)C)c1ccccc1C1CCCC1	3	2	7	3.4719999	41.490002	291.435
FDA_nonc	FDA_nonc737	O(C[C@@H](O)CNC(C)C)c1ccc(NC(=O)CCC)cc1C(=O)C	5	3	11	2.3655	87.660004	336.43201
FDA_nonc	FDA_nonc738	O(C[C@@H](O)CNC(C)C)c1ccc(cc1)CCOCC1CC1	4	2	11	2.3933699	50.720001	307.43399
FDA_nonc	FDA_nonc739	O(C[C@@H](O)CNC(C)C)c1ccc(cc1)COCCOC(C)C	5	2	12	2.6322999	59.950001	325.44901
FDA_nonc	FDA_nonc740	O([C@H](c1ccccc1C)c1ccccc1)CCN(C)C	2	0	6	3.7581201	12.47	269.388
FDA_nonc	FDA_nonc741	O(\N=C/1\c2c(C=Cc3c\1cccc3)cccc2)CCNC	2	1	4	3.1587999	33.619999	278.35498
FDA_nonc	FDA_nonc742	O1C2[C@H]3[N+]([C@@H](CC(OC(=O)[C@H](CO)c4ccccc4)C3)C12)(C)C	3	1	5	1.0627	59.060001	318.39301
FDA_nonc	FDA_nonc743	O1[C@@H]2[C@]34CCN([C@H](Cc5c3c1c(OC)cc5)[C@]4(O)CCC2=O)C	5	1	1	1.04817	59	315.36899
FDA_nonc	FDA_nonc744	O1[C@@H]2[C@]34[C@H]([C@H](N(CC3)C)Cc3c4c1c(OC)cc3)C=C[C@@H]2O	4	1	1	1.50107	41.93	299.37
FDA_nonc	FDA_nonc745	O1[C@@H]2[C@]34[C@H]([C@H](N(CC3)C)Cc3c4c1c(OC)cc3)CCC2=O	4	0	1	1.93327	38.77	299.37
FDA_nonc	FDA_nonc746	O1[C@@H]2[C@]34[C@H]([C@H](N(CC3)C)Cc3c4c1c(OC)cc3)CC[C@@H]2O	4	1	1	1.72507	41.93	301.38599
FDA_nonc	FDA_nonc747	O1[C@H](CN)[C@@H](O)[C@H](O)[C@@H](O)[C@H]1O[C@H]1[C@H](O)[C@@H](O[C@H]2O[C@H](CO)[C@@H](O)[C@H](N)[C@H]2O)[C@H](N)C[C@@H]1N	15	11	6	-7.2914	282.60999	484.50299
FDA_nonc	FDA_nonc748	O1[C@H](CO)[C@@H](O)[C@H](N)[C@@H](O)[C@H]1O[C@@H]1[C@@H](O)[C@H](O[C@H]2O[C@H](CN)[C@@H](O)C[C@H]2N)[C@@H](N)C[C@H]1N	14	10	6	-6.2958002	268.17001	467.51999
FDA_nonc	FDA_nonc749	O1c2c(cccc2)C(O)=C([C@@H](CC)c2ccccc2)C1=O	2	1	3	4.0685	46.529999	280.323
FDA_nonc	FDA_nonc750	O=C(Nc1c(cccc1C)C)[C@H]1N(CCCC1)CCCC	2	1	6	3.8965399	32.34	288.435
FDA_nonc	FDA_nonc751	O=C1N(C)C(=O)N(Cc2ccccc2C#N)C(N2C[C@H](N)CCC2)=C1	4	1	4	1.483184	93.669998	339.39899
FDA_nonc	FDA_nonc752	OC(=O)CCCCCCC\C=C/CCCCCCCC	2	2	15	6.1085	37.299999	282.46799
FDA_nonc	FDA_nonc753	OC(=O)CCCCCCC\C=C/C\C=C/C\C=C/CC	2	2	13	5.6605	37.299999	278.436
FDA_nonc	FDA_nonc754	OC12CC3(CC(C1)CC(C3)C2)[C@H](N)C(=O)N1[C@@H]2[C@H](C[C@H]1C#N)C2	4	2	4	1.157984	90.349998	315.41699
FDA_nonc	FDA_nonc755	Oc1cc(ccc1O)CCN[C@H](CCc1ccc(O)cc1)C	4	4	7	2.9567399	72.720001	301.38599
FDA_nonc	FDA_nonc756	Oc1cc(ccc1O)C[C@H]([C@H](Cc1cc(O)c(O)cc1)C)C	4	4	5	3.56634	80.919998	302.37
FDA_nonc	FDA_nonc757	Oc1cc(ccc1O)[C@@H](O)CNCCCCc1ccc(O)cc1	5	5	8	2.54477	92.949997	317.38498
FDA_nonc	FDA_nonc758	Oc1cc2CC=C3[C@@H]4CCC(=O)[C@]4(CC[C@@H]3c2cc1)C	2	1	0	3.7374699	37.299999	268.35599
FDA_nonc	FDA_nonc759	Oc1cc2CC[C@H]3[C@@H]4CCC(=O)[C@]4(CC[C@@H]3c2cc1)C	2	1	0	3.8173699	37.299999	270.37198
FDA_nonc	FDA_nonc760	Oc1cc2CC[C@H]3[C@@H]4CC[C@H](O)[C@]4(CC[C@@H]3c2cc1)C	2	2	0	3.60917	40.459999	272.388
FDA_nonc	FDA_nonc761	Oc1cc2CC[C@H]3[C@@H]4C[C@@H](O)[C@H](O)[C@]4(CC[C@@H]3c2cc1)C	3	3	0	2.5799699	60.689999	288.38699
FDA_nonc	FDA_nonc762	Oc1ccc(cc1)/C(=C(\CC)/c1ccc(O)cc1)/CC	2	2	4	4.8285999	40.459999	268.35599
FDA_nonc	FDA_nonc763	Oc1ccc(cc1)/C(/C(=C/C)/c1ccc(O)cc1)=C\C	2	2	3	4.6046	40.459999	266.34
FDA_nonc	FDA_nonc764	S(=O)(=O)(C[C@](O)(C(=O)Nc1cc(C(F)(F)F)c(cc1)C#N)C)c1ccc(F)cc1	5	2	8	3.1910839	107.26	430.37799
FDA_nonc	FDA_nonc765	S(=O)(Cc1nccc(OCCCOC)c1C)c1[nH]c2c(n1)cccc2	6	2	8	3.25582	96.309998	359.44998
FDA_nonc	FDA_nonc766	S(C)[C@H]1O[C@H]([C@H](NC(=O)C2N(C[C@@H](C2)CCC)C)[C@H](O)C)[C@H](O)[C@H](O)[C@H]1O	7	5	8	-0.85699999	122.49	406.54401
FDA_nonc	FDA_nonc767	S1[C@@H](Cc2ccc(OCCN(C)c3ncccc3)cc2)C(=O)NC1=O	4	1	7	2.49087	71.529999	357.43399
FDA_nonc	FDA_nonc768	S1[C@H]2N(C(C(O)=O)=C(C1)\C=C\C)C(=O)[C@H]2NC(=O)[C@H](N)c1ccc(O)cc1	6	5	6	0.80220002	132.96001	389.43201
FDA_nonc	FDA_nonc769	S1[C@H]2N(C(C(O)=O)=C(C1)COC(=O)C)C(=O)[C@H]2NC(=O)[C@H](N)c1ccccc1	6	4	8	0.0836	139.03	405.431
FDA_nonc	FDA_nonc770	S1[C@H]2N(C(C(O)=O)=C(C1)CSc1nnnn1C)C(=O)[C@H]2NC(=O)[C@H](O)c1ccccc1	8	4	8	0.2291	150.53999	462.51099
FDA_nonc	FDA_nonc771	S1[C@H]2N(C(C(O)=O)=C(C1)CSc1nnnn1CS(O)(=O)=O)C(=O)[C@H]2NC(=O)[C@H](O)c1ccccc1	11	7	10	-1.1210999	204.91	542.57397
FDA_nonc	FDA_nonc772	S1c2c(N(c3c1cccc3)CCCN(C)C)cc(cc2)C(F)(F)F	1	0	5	5.5713	6.48	352.42398
FDA_nonc	FDA_nonc773	S1c2c(N(c3c1cccc3)C[C@H](CN(C)C)C)cccc2	1	0	4	4.487	6.48	298.45401
FDA_nonc	FDA_nonc774	S1c2c(N(c3c1cccc3)C[C@H]1CCN(C1)C)cccc2	1	0	2	4.2410002	6.48	296.43799
FDA_nonc	FDA_nonc775	o1c(c(nc1CCC(O)=O)-c1ccccc1)-c1ccccc1	3	2	5	4.0257702	63.330002	293.32199
FDA_nonc	FDA_nonc776	s1cc(nc1N)/C(=N/OC)/C(=O)N[C@H]1[C@H]2SCC(CSC3=NC(=O)C(=O)NN3C)=C(N2C1=O)C(O)=O	9	5	9	-1.5932	208.98	554.58899
FDA_nonc	FDA_nonc777	s1cc(nc1N)CC(=O)N[C@H]1[C@H]2SCC(CSc3nnnn3CCN(C)C)=C(N2C1=O)C(O)=O	9	4	11	-0.38683	172.46001	525.63898
FDA_nonc	FDA_nonc778	s1cccc1[C@@H](Oc1c2c(ccc1)cccc2)CCNC	2	1	6	4.7263999	21.26	297.422
FDA_nonc	FDA_nonc779	Brc1ccc(cc1)-c1c(ncnc1OCCOc1ncc(Br)cn1)NS(=O)(=O)NCCC	6	2	11	3.5727	128.22	588.28101
FDA_nonc	FDA_nonc780	Clc1c2N(C=C(C(O)=O)C(=O)c2cc(F)c1N1C[C@H](N)CCCC1)C1CC1	4	3	3	2.9303	86.870003	393.84598
FDA_nonc	FDA_nonc781	Clc1cc(N2CCN(CC2)CCCN2N=C(N(CC)C2=O)CC)ccc1	3	0	7	3.3331001	42.389999	377.91998
FDA_nonc	FDA_nonc782	Clc1cc(N2CCN(CC2)CCCN2N=C3N(C=CC=C3)C2=O)ccc1	3	0	5	2.9867001	42.389999	371.87198
FDA_nonc	FDA_nonc783	Clc1cc2c(-n3c(nnc3CN(C)C)CN=C2c2ccccc2)cc1	4	0	3	3.8661001	46.310001	351.841
FDA_nonc	FDA_nonc784	Clc1cc2c(N(C)C(=O)[C@H](OC(=O)N(C)C)N=C2c2ccccc2)cc1	3	0	4	3.1781001	62.209999	371.82401
FDA_nonc	FDA_nonc785	Clc1cc2c(N(CC3CC3)C(=O)CN=C2c2ccccc2)cc1	2	0	3	3.934	32.669998	324.811
FDA_nonc	FDA_nonc786	Clc1ccc(cc1)C(=O)NCCc1ccc(OC(C(O)=O)(C)C)cc1	4	3	8	3.5544701	75.629997	361.82498
FDA_nonc	FDA_nonc787	Clc1ccc(cc1)C(=O)n1c2c(cc(OC)cc2)c(CC(O)=O)c1C	4	2	5	3.92729	68.529999	357.793
FDA_nonc	FDA_nonc788	Clc1cccc(Cl)c1-c1noc(C)c1C(=O)N[C@H]1[C@H]2SC(C)(C)[C@@H](N2C1=O)C(O)=O	5	3	5	3.2021201	112.74	470.33298
FDA_nonc	FDA_nonc789	Clc1cccc(Cl)c1S[C@@H](CCc1ccc(Cl)cc1)Cn1ccnc1	1	0	7	6.9033699	17.82	411.784
FDA_nonc	FDA_nonc790	Clc1cccc(F)c1-c1noc(C)c1C(=O)N[C@H]1[C@H]2SC(C)(C)[C@@H](N2C1=O)C(O)=O	5	3	5	2.68782	112.74	453.87799
FDA_nonc	FDA_nonc791	Clc1ccccc1-c1noc(C)c1C(=O)N[C@H]1[C@H]2SC(C)(C)[C@@H](N2C1=O)C(O)=O	5	3	5	2.5487199	112.74	435.888
FDA_nonc	FDA_nonc792	Clc1sc(cc1)C(=O)NC[C@@H]1OC(=O)N(C1)c1ccc(N2CCOCC2=O)cc1	4	1	6	2.5199001	88.18	435.888
FDA_nonc	FDA_nonc793	Fc1c(N2C[C@H](N[C@H](C2)C)C)c(F)c2N(C=C(C(O)=O)C(=O)c2c1N)C1CC1	4	4	3	1.8672	98.900002	392.40601
FDA_nonc	FDA_nonc794	Fc1cc2c(N(C=C(C(O)=O)C2=O)C2CC2)c(OC)c1N1C[C@@H](NCC1)C	5	3	4	1.766	82.110001	375.39999
FDA_nonc	FDA_nonc795	Fc1ccc(cc1)[C@@H]1CCNC[C@H]1COc1cc2OCOc2cc1	4	1	4	3.3264999	39.720001	329.371
FDA_nonc	FDA_nonc796	Ic1c(C(=O)NCC(O)CO)c(I)c(N(C(=O)C)CC(O)CO)c(I)c1C(=O)NCC(O)CO	9	8	15	-1.6275001	199.89	821.14099
FDA_nonc	FDA_nonc797	Ic1ccccc1[C@H](CCCCCCCCC(OCC)=O)C	1	0	12	6.0785999	26.299999	416.34299
FDA_nonc	FDA_nonc798	N(CCCC1c2c(C=Cc3c1cccc3)cccc2)C	1	1	4	4.3018999	12.03	263.384
FDA_nonc	FDA_nonc799	N(CCCN1c2c(CCc3c1cccc3)cccc2)(C)C	1	0	4	3.8749399	6.48	280.41501
FDA_nonc	FDA_nonc800	N(CC\C=C/1\c2c(CCc3c\1cccc3)cccc2)C	1	1	3	3.64363	12.03	263.384
FDA_nonc	FDA_nonc801	N1(CC2=C(CC1)c1c(cccc1)[C@H]2c1ccccc1)C	1	0	1	3.9212	3.24	261.36798
FDA_nonc	FDA_nonc802	N1CCCC[C@@H]1CC(C1CCCCC1)C1CCCCC1	1	1	4	5.2954001	12.03	277.496
FDA_nonc	FDA_nonc803	O(C(=O)C(C)(C)C)c1cc(ccc1OC(=O)C(C)(C)C)[C@@H](O)CNC	4	2	9	2.9379001	84.860001	351.44299
FDA_nonc	FDA_nonc804	O(C(=O)C(O)(C1CCCC1)c1ccccc1)C1CC[N+](C1)(C)C	2	1	5	2.7678001	46.529999	318.43698
FDA_nonc	FDA_nonc805	O(C(=O)C1(CCCCC1)C1CCCCC1)CCN(CC)CC	2	0	8	4.4022002	29.540001	309.49399
FDA_nonc	FDA_nonc806	O(C(=O)C=1[C@@H](C(C(OC)=O)=C(NC=1C)C#N)c1cc([N+](=O)[O-])ccc1)C(C)C	3	1	8	2.4578841	134.24001	385.37598
FDA_nonc	FDA_nonc807	O(C(=O)c1c2c([nH]c1)cccc2)C1CC2N3[C@@H](C1)CC(C2)C(=O)C3	3	1	3	2.5190001	62.400002	324.38
FDA_nonc	FDA_nonc808	O(C(c1ccccc1)c1ccccc1)C1CCN(CC1)C	2	0	4	3.9823	12.47	281.39899
FDA_nonc	FDA_nonc809	O(C)C=1C(=O)C(CCCCCCCCCCO)=C(C)C(=O)C=1OC	5	1	12	3.4623001	72.830002	338.444
FDA_nonc	FDA_nonc810	O(C)c1c(OC)cc(NCc2ccc3nc(nc(N)c3c2C)N)cc1OC	5	3	6	3.0069201	117.54	369.42499
FDA_nonc	FDA_nonc811	O(C)c1cc2C3N(CC(CC(C)C)C(=O)C3)CCc2cc1OC	4	0	4	3.33357	38.77	317.42899
FDA_nonc	FDA_nonc812	O(C)c1ccc(cc1)CC(NCC(O)c1cc(NC=O)c(O)cc1)C	5	4	9	2.3187699	90.82	344.41098
FDA_nonc	FDA_nonc813	O(C)c1ccc(cc1)C[C@H](NC[C@H](O)c1cc(NC=O)c(O)cc1)C	5	4	9	2.3187699	90.82	344.41098
FDA_nonc	FDA_nonc814	O(CC)C(=O)[C@@H](N[C@H](C(=O)N1[C@@H]2[C@H](C[C@H]1C(O)=O)CCCC2)C)CCC	5	3	10	1.9406	95.940002	368.474
FDA_nonc	FDA_nonc815	O(CCCCCOc1ccc(cc1)C(N)=N)c1ccc(cc1)C(N)=N	4	4	10	2.8828399	118.2	340.427
FDA_nonc	FDA_nonc816	O(CCCNC(=O)COC(=O)C)c1cc(ccc1)CN1CCCCC1	4	1	11	2.3871	67.870003	348.44299
FDA_nonc	FDA_nonc817	O1CCC[C@H]1C(=O)N1CCN(CC1)c1nc(N)c2cc(OC)c(OC)cc2n1	6	1	5	1.0568	103.04	387.44
FDA_nonc	FDA_nonc818	O1CCNC[C@H]1[C@@H](Oc1ccccc1OCC)c1ccccc1	4	1	6	3.2893	39.720001	313.397
FDA_nonc	FDA_nonc819	O1C[C@]2([C@H](CC1=O)CC[C@H]1[C@@H]3CC[C@@](O)(C)[C@]3(CC[C@@H]12)C)C	2	1	0	3.5431001	46.529999	306.44598
FDA_nonc	FDA_nonc820	O1Cc2c(cccc2)\C(\c2c1cccc2)=C\CCN(C)C	2	0	3	4.0460901	12.47	279.383
FDA_nonc	FDA_nonc821	O1[C@@H]2[C@]34CCN([C@H](Cc5c3c1c(O)cc5)[C@]4(O)CCC2=O)CC=C	5	2	2	1.30137	70	327.38
FDA_nonc	FDA_nonc822	O1[C@@H]2[C@]34[C@H]([C@H](N(CC3)C)Cc3c4c1c(OCC)cc3)C=C[C@@H]2O	4	1	2	1.89117	41.93	313.397
FDA_nonc	FDA_nonc823	O1[C@@]2([C@H]([C@H]3[C@H](CC2)[C@@]2(C(=CC(=O)C=C2)CC3)C)CCC1=O)C	2	0	0	3.5899	43.369999	300.39798
FDA_nonc	FDA_nonc824	O1c2c(cc3c(N(CC)C(=CC3=O)C(O)=O)c2CCC)C(=O)C=C1C(O)=O	6	4	5	2.17377	121.21	371.345
FDA_nonc	FDA_nonc825	O1c2c(cccc2)C(O)=C(CC=2C(Oc3c(cccc3)C=2O)=O)C1=O	4	2	2	3.1531	93.059998	336.29898
FDA_nonc	FDA_nonc826	O1c2c(cccc2)C(O)=C([C@@H](CC(=O)C)c2ccc([N+](=O)[O-])cc2)C1=O	3	1	5	3.5458	109.42	353.32999
FDA_nonc	FDA_nonc827	O1c2c(cccc2)C(O)=C([C@@H](CC(=O)C)c2ccccc2)C1=O	3	1	4	3.6375999	63.599998	308.33298
FDA_nonc	FDA_nonc828	O=C(N(C)C)Cc1n2C=C(C=Cc2nc1-c1ccc(cc1)C)C	2	0	4	3.37679	38.130001	307.397
FDA_nonc	FDA_nonc829	O=C1CC[C@@]2([C@@H]3[C@H]([C@@H]4CC[C@H](O)[C@]4(CC3)C)CCC2=C1)C	2	1	0	3.8792	37.299999	288.431
FDA_nonc	FDA_nonc830	O=C1N(N(C(=O)C1CCCC)c1ccccc1)c1ccccc1	2	0	5	3.7878001	40.619999	308.38098
FDA_nonc	FDA_nonc831	O=C1N2[C@H](c3c(CC2)cccc3)CN(C1)C(=O)C1CCCCC1	2	0	2	2.6303699	40.619999	312.41299
FDA_nonc	FDA_nonc832	O=C1N=C(NC=2NCC(NC1=2)CNc1ccc(cc1)C(=O)N[C@@H](CCC(O)=O)C(O)=O)N	7	10	10	-1.6787	207.27	445.436
FDA_nonc	FDA_nonc833	O=C1N=C(Nc2ncc(nc12)CNc1ccc(cc1)C(=O)N[C@@H](CCC(O)=O)C(O)=O)N	9	8	10	0.28330001	208.99001	441.40399
FDA_nonc	FDA_nonc834	O=C1Nc2cccnc2N(c2c1cccc2)C(=O)CN1CCN(CC1)C	5	1	3	1.5594	68.779999	351.41
FDA_nonc	FDA_nonc835	O=Cc1n2c(nc1)/C(/c1c(CC2)cccc1)=C\1/CCN(CC/1)C	3	0	1	2.86286	38.130001	307.397
FDA_nonc	FDA_nonc836	OC(=O)C(Cc1ccccc1)CC(=O)N1CC2C(CCCC2)C1	3	2	6	2.96857	57.610001	315.41299
FDA_nonc	FDA_nonc837	OC(=O)[C@H](NC(=O)C1CCC(CC1)C(C)C)Cc1ccccc1	3	3	7	3.26087	66.400002	317.42899
FDA_nonc	FDA_nonc838	OC1=C2CC[C@H]3[C@@H]4CCC(=O)[C@]4(CC[C@@H]3[C@]2(CCC1=O)C)C	3	1	0	3.9730999	54.369999	302.414
FDA_nonc	FDA_nonc839	OCC(N)(CCc1ccc(cc1)CCCCCCCC)CO	3	3	12	3.2042401	66.480003	307.478
FDA_nonc	FDA_nonc840	OC[C@@H](NC(=O)[C@@H]1C=C2[C@H](N(C1)C)Cc1c3c2cccc3[nH]c1)C	3	3	4	1.53457	68.360001	325.41199
FDA_nonc	FDA_nonc841	O[C@@](CCN1CCCC1)(C1CCCCC1)c1ccccc1	2	1	5	4.2519002	23.469999	287.44699
FDA_nonc	FDA_nonc842	O[C@@](CCN1CCCCC1)(C1CCCC1)c1ccccc1	2	1	5	4.2519002	23.469999	287.44699
FDA_nonc	FDA_nonc843	Oc1cc2[C@@]34[C@H]([C@H](N(CC3)CC=C)Cc2cc1)CCCC4	2	1	2	3.63657	23.469999	283.41501
FDA_nonc	FDA_nonc844	Oc1cc2c(C[C@H]3N(CC[C@]2(C)[C@H]3C)C\C=C(\C)/C)cc1	2	1	2	3.88257	23.469999	285.431
FDA_nonc	FDA_nonc845	Oc1ccc(cc1C(=O)N)C(O)CNC(CCc1ccccc1)C	4	4	8	2.23087	95.580002	328.41199
FDA_nonc	FDA_nonc846	S(=O)(=O)(Nc1ccc(cc1)CCN(CCOc1ccc(NS(=O)(=O)C)cc1)C)C	6	2	11	1.98287	104.81	441.573
FDA_nonc	FDA_nonc847	S(C[C@@H]1C[C@H]2[C@H](N(C1)CCC)Cc1c3c2cccc3[nH]c1)C	1	1	4	4.27107	19.030001	314.49701
FDA_nonc	FDA_nonc848	S1Cc2c(cccc2)\C(\c2c1cccc2)=C\CCN(C)C	1	0	3	4.7593899	3.24	295.44998
FDA_nonc	FDA_nonc849	S1[C@@H](Cc2ccc(OCCc3ncc(cc3)CC)cc2)C(=O)NC1=O	4	1	7	3.1595099	68.290001	356.44598
FDA_nonc	FDA_nonc850	S1[C@H]2N([C@@H](C(O)=O)C1(C)C)C(=O)[C@H]2N1C(=O)[C@H](NC1(C)C)c1ccccc1	5	3	3	1.5066	89.949997	389.47598
FDA_nonc	FDA_nonc851	S1[C@H]2N([C@@H](C(O)=O)C1(C)C)C(=O)[C@H]2NC(=O)c1c(noc1C)-c1ccccc1	5	3	5	1.8953201	112.74	401.44299
FDA_nonc	FDA_nonc852	S1c2c(N(c3c1cccc3)CCCN(C)C)cc(cc2)C(=O)C	2	0	5	4.4436002	23.549999	326.46399
FDA_nonc	FDA_nonc853	S1c2c(N(c3c1cccc3)C[C@@H](CN(C)C)C)cc(OC)cc2	2	0	5	4.4956002	15.71	328.47998
FDA_nonc	FDA_nonc854	S1c2c(N(c3c1cccc3)C[C@@H](N(C)C)C)cc(S(=O)(=O)N(C)C)cc2	3	0	5	3.4897001	43.860001	391.56
FDA_nonc	FDA_nonc855	S1c2c(N(c3c1cccc3)C[C@@H](N(C)C)C)cc(cc2)C(=O)C	2	0	4	4.4419999	23.549999	326.46399
FDA_nonc	FDA_nonc856	S1c2c(N(c3c1cccc3)C[C@@H](N(CC)CC)C)cccc2	1	0	5	5.0195999	6.48	312.48099
FDA_nonc	FDA_nonc857	S1c2c(N(c3c1cccc3)C[C@H](CN(C)C)C)cc(cc2)C#N	2	0	5	4.3586841	30.27	323.46399
FDA_nonc	FDA_nonc858	S=C(Oc1cc2c(cc1)cccc2)N(C)c1cc(ccc1)C	1	0	4	4.9483199	44.560001	307.41699
FDA_nonc	FDA_nonc859	n12CCCCc1nnc2CCN1CCN(CC1)c1ccccc1C	3	0	4	2.5538599	37.189999	325.45999
FDA_nonc	FDA_nonc860	n1ccccc1/C(=C/CN1CCCC1)/c1ccc(cc1)C	2	0	4	3.7348101	16.129999	278.39899
FDA_nonc	FDA_nonc861	o1c(c(nc1N(CCO)CCO)-c1ccccc1)-c1ccccc1	3	2	7	2.7995999	69.730003	324.38
FDA_nonc	FDA_nonc862	o1cccc1C(=O)N1CCN(CC1)c1nc(N)c2cc(OC)c(OC)cc2n1	5	1	5	1.7846	106.95	383.40799
FDA_nonc	FDA_nonc863	o1nc2c(n1)cccc2[C@@H]1C(C(OC(C)C)=O)=C(NC(C)=C1C(OC)=O)C	4	1	6	2.5822001	103.55	371.39301
FDA_nonc	FDA_nonc864	s1c2c(cc1)\C(\c1c(CC2=O)cccc1)=C\1/CCN(CC/1)C	2	0	0	3.83166	20.309999	309.43298
FDA_nonc	FDA_nonc865	s1cc(nc1N)/C(=N/OC)/C(=O)N[C@H]1[C@H]2SCC(C[N+]3(CCCC3)C)=C(N2C1=O)C(=O)[O-]	4	2	8	-1.2799	150.03999	480.57001
FDA_nonc	FDA_nonc866	s1cccc1C(O)(C(OC1C[C@H]2[N+]([C@H]([C@H]3O[C@@H]23)C1)(C)C)=O)c1sccc1	3	1	5	2.6572001	59.060001	392.51999
FDA_nonc	FDA_nonc867	s1cccc1C/C(/O)=N/[C@@H]1[C@@H]2SCC(C[n+]3ccccc3)=C(N2C1=O)C(=O)[O-]	3	1	6	0.78886998	96.910004	415.49399
FDA_nonc	FDA_nonc868	s1cccc1CCN(CCC)[C@H]1CCc2c(C1)cccc2O	2	1	6	4.2656102	23.469999	315.48099
FDA_nonc	FDA_nonc869	s1cnc(C)c1\C=C/C=1CS[C@H]2N(C=1C(O)=O)C(=O)[C@H]2NC(=O)\C(=N/OC)\c1nc(sc1)N	7	4	8	1.29272	160.10001	506.58798
FDA_nonc	FDA_nonc870	Brc1c(nc(nc1Oc1c(cc(cc1C)C#N)C)Nc1ccc(cc1)C#N)N	4	2	6	4.7174082	120.64	435.285
FDA_nonc	FDA_nonc871	Clc1cc(Cl)ccc1[C@@H](OCc1c2c(sc1)c(Cl)ccc2)Cn1ccnc1	2	0	6	7.6444001	27.049999	437.77798
FDA_nonc	FDA_nonc872	Clc1cc2N(c3c(Sc2cc1)cccc3)CCCN1CCN(CC1)C	2	0	4	4.5802002	9.7200003	373.952
FDA_nonc	FDA_nonc873	Clc1cc2c(N(C)C(=O)CN3[C@]2(OC(=CC3=O)C)c2ccccc2)cc1	3	0	1	3.5915999	49.849998	368.81998
FDA_nonc	FDA_nonc874	Clc1cc2nccc(Nc3cc(CN(CC)CC)c(O)cc3)c2cc1	3	2	6	5.4456	48.389999	355.86899
FDA_nonc	FDA_nonc875	Clc1ccc(cc1)C(=O)c1ccc(OC(C(OC(C)C)=O)(C)C)cc1	3	0	7	4.6799998	52.599998	360.83701
FDA_nonc	FDA_nonc876	Clc1ccc(cc1)[C@@H](OCCN1CCCCC1)c1ccccc1	2	0	6	5.0274	12.47	329.871
FDA_nonc	FDA_nonc877	Clc1ccccc1[C@@H]1C(C(OCC)=O)=C(NC(C)=C1C(OC)=O)COCCN	4	2	10	2.2663	99.879997	408.88199
FDA_nonc	FDA_nonc878	FC(F)(CCCC)[C@@]1(O[C@H]2[C@H](CC1)[C@H](CCCCCCC(O)=O)C(=O)C2)O	5	3	11	4.3098998	83.830002	390.46698
FDA_nonc	FDA_nonc879	FC(F)(F)c1c2nccc(Nc3ccccc3C(OC[C@@H](O)CO)=O)c2ccc1	4	3	8	3.8187001	91.68	406.35999
FDA_nonc	FDA_nonc880	FC(F)(F)c1cc(N2CCN(CC2)CCN2c3c(NC2=O)cccc3)ccc1	2	1	5	4.191	38.82	390.409
FDA_nonc	FDA_nonc881	FCCOCCOCCOc1ncc(cc1)\C=C\c1ccc(NC)cc1	3	1	12	3.6752	52.610001	360.42899
FDA_nonc	FDA_nonc882	F[C@@]12[C@H]([C@@H]3CC[C@@](O)(C)[C@]3(C[C@@H]1O)C)CCC1=CC(=O)CC[C@@]12C	3	2	0	3.3322001	57.529999	336.44699
FDA_nonc	FDA_nonc883	Fc1cc(F)ccc1CNC(=O)C1=CN2C(=C(O)C1=O)C(=O)N1[C@@H](OCC[C@H]1C)C2	5	2	4	1.3627	99.18	419.384
FDA_nonc	FDA_nonc884	Fc1cc(F)ccc1N1C=C(C(O)=O)C(=O)c2cc(F)c(nc12)N1C[C@@H]2[C@H](C1)C2N	5	3	3	2.1951001	99.760002	416.35898
FDA_nonc	FDA_nonc885	Fc1cc2c(N(C=C(C(O)=O)C2=O)C2CC2)c(C#N)c1N1C[C@@H]2NCCO[C@H]2C1	6	3	4	1.007984	105.9	398.39398
FDA_nonc	FDA_nonc886	Fc1ccc(cc1)CNC(=O)C=1N=C(N(C)C(=O)C=1O)C(NC(=O)c1oc(nn1)C)(C)C	7	3	8	1.24842	150.02	444.423
FDA_nonc	FDA_nonc887	Fc1ccc(cc1)[C@@]1(OCc2cc(ccc12)C#N)CCCN(C)C	3	0	6	4.3908839	36.259998	324.39899
FDA_nonc	FDA_nonc888	Fc1ccc(cc1)[C@]1(OCc2cc(ccc12)C#N)CCCN(C)C	3	0	6	4.3908839	36.259998	324.39899
FDA_nonc	FDA_nonc889	N(CCCC12CCC(c3c1cccc3)c1c2cccc1)C	1	1	4	4.2114	12.03	277.41098
FDA_nonc	FDA_nonc890	N(CCCN1c2c(cccc2)C(c2c1cccc2)(C)C)(C)C	1	0	4	4.4157	6.48	294.44199
FDA_nonc	FDA_nonc891	N(CCCc1ccccc1)(CCCc1ccccc1)CC	1	0	9	4.5738401	3.24	281.44299
FDA_nonc	FDA_nonc892	N(CC\C=C/1\c2c(C=Cc3c\1cccc3)cccc2)(C)C	1	0	3	4.3710899	3.24	275.39499
FDA_nonc	FDA_nonc893	N(C[C@@H](CN1c2c(CCc3c1cccc3)cccc2)C)(C)C	1	0	4	4.1209402	6.48	294.44199
FDA_nonc	FDA_nonc894	O(C(=O)C(CO)c1ccccc1)C1C[C@@H]2[N+]([C@H](C1)CC2)(C(C)C)C	2	1	6	2.8541	46.529999	332.46399
FDA_nonc	FDA_nonc895	O(C(=O)C1(N(C(=O)CC)c2ccccc2)CCN(CC1)CCC(OC)=O)C	4	0	10	2.0002999	76.150002	376.453
FDA_nonc	FDA_nonc896	O(C(=O)C=1[C@H](C(C(OC)=O)=C(NC=1C)C)c1ccccc1[N+](=O)[O-])CC(C)C	2	1	8	3.2018001	110.45	388.41998
FDA_nonc	FDA_nonc897	O(C)c1cc(ccc1OC)CCNC[C@H](O)COc1cc(ccc1)C	5	2	10	2.5841899	59.950001	345.439
FDA_nonc	FDA_nonc898	O(C)c1cc(ccc1OC)Cc1nccc2c1cc(OC)c(OC)c2	5	0	6	3.8599701	49.810001	339.39099
FDA_nonc	FDA_nonc899	O(C)c1cc2c(nccc2C(O)C2N3CC(C(C2)CC3)C=C)cc1	4	1	4	3.2686999	45.59	324.42398
FDA_nonc	FDA_nonc900	O(C)c1cc2c(nccc2[C@@H](O)[C@H]2[N@@]3C[C@@H]([C@H](C2)CC3)C=C)cc1	4	1	4	3.2686999	45.59	324.42398
FDA_nonc	FDA_nonc901	O(C)c1cc2c(nccc2[C@H](O)[C@@H]2N3C[C@@H]([C@H](C2)CC3)C=C)cc1	4	1	4	3.2686999	45.59	324.42398
FDA_nonc	FDA_nonc902	O(CC)C(=O)[C@@H](N[C@H](C(=O)N1CCC[C@H]1C(O)=O)C)CCc1ccccc1	5	3	11	1.60457	95.940002	376.453
FDA_nonc	FDA_nonc903	O(CC1=NCCCN1C)C(=O)[C@@](O)(C1CCCCC1)c1ccccc1	3	1	6	3.0432	62.130001	344.45499
FDA_nonc	FDA_nonc904	O(CCCC)c1nc2c(cccc2)c(c1)C(=O)NCCN(CC)CC	3	1	11	3.4853001	54.459999	343.47098
FDA_nonc	FDA_nonc905	O(CCCCc1nnnn1C1CCCCC1)c1cc2CCC(=O)Nc2cc1	5	1	7	3.5601399	81.93	369.46899
FDA_nonc	FDA_nonc906	O1C2(c3c(cccc3)C1=O)c1c(Oc3c2ccc(O)c3)cc(O)cc1	3	2	0	3.9772999	75.989998	332.311
FDA_nonc	FDA_nonc907	O\1[C@@H]2[C@H](C/C/1=C\CCCC(O)=O)[C@@H](\C=C\[C@@H](O)CCCCC)[C@H](O)C2	5	4	10	3.4085	86.989998	352.47098
FDA_nonc	FDA_nonc908	O1[C@H]2[C@@]13CC[C@H]1[C@@H]4CC[C@H](O)[C@]4(CC[C@@H]1[C@]3(CC(C#N)=C2O)C)C	4	2	1	3.4668839	76.779999	329.44
FDA_nonc	FDA_nonc909	O=C(N)C1(c2c(-c3c1cccc3)cccc2)CCCNC(C)C	2	2	6	3.2165999	55.119999	308.42499
FDA_nonc	FDA_nonc910	O=C(N[C@H]1C=C2[C@H](N(C1)C)Cc1c3c2cccc3[nH]c1)N(CC)CC	2	2	5	2.8413701	51.369999	338.45499
FDA_nonc	FDA_nonc911	O=C1CCC=2C(=C1)CC[C@H]1[C@@H]3CC[C@@](O)(CC#N)[C@]3(CCC1=2)C	3	1	2	3.837184	61.09	311.42499
FDA_nonc	FDA_nonc912	O=C1CC[C@@H]2[C@@H]3[C@H]([C@@H]4CC[C@@](O)(C#C)[C@]4(CC3)C)CCC2=C1	2	1	1	3.4925079	37.299999	298.42599
FDA_nonc	FDA_nonc913	O=C1CC[C@@]2([C@@H]3[C@H]([C@@H]4CC[C@@](O)(C)[C@]4(CC3)C)CCC2=C1)C	2	1	0	4.2693	37.299999	302.45801
FDA_nonc	FDA_nonc914	O=C1C[C@@H](O)[C@H](\C=C\[C@@H](O)CCCCC)[C@H]1CCCCCCC(O)=O	5	4	13	3.4751	94.830002	354.487
FDA_nonc	FDA_nonc915	O=C1C[C@@H](O)[C@H](\C=C\[C@@H](O)CCCCC)[C@H]1C\C=C/CCCC(O)=O	5	4	12	3.2511001	94.830002	352.47098
FDA_nonc	FDA_nonc916	O=C1C[C@@H]2CC[C@H]3[C@@H]4CC[C@H](O)[C@]4(CC[C@@H]3[C@]2(C[C@H]1C)C)C	2	1	0	4.2051001	37.299999	304.474
FDA_nonc	FDA_nonc917	OC(=O)\C=C(\C=C\C=C(\C=C\C=1C(CCCC=1C)(C)C)/C)/C	2	2	5	5.6026001	37.299999	300.44199
FDA_nonc	FDA_nonc918	OC(=O)CCCCCC\C=C/C\C=C/C\C=C/CCCCC	2	2	15	6.4407001	37.299999	306.48999
FDA_nonc	FDA_nonc919	OC(=O)CCC\C=C/C\C=C/C\C=C/C\C=C/C\C=C/CC	2	2	13	5.9927001	37.299999	302.45801
FDA_nonc	FDA_nonc920	OC(=O)\C=C(/C=C/C=C(\C=C\C=1C(CCCC=1C)(C)C)/C)\C	2	2	5	5.6026001	37.299999	300.44199
FDA_nonc	FDA_nonc921	OC(=O)\C=C(\C=C\C=C(\C=C\C=1C(CCCC=1C)(C)C)/C)/C	2	2	5	5.6026001	37.299999	300.44199
FDA_nonc	FDA_nonc922	OC[C@@H](NC(=O)[C@@H]1C=C2[C@H](N(C1)C)Cc1c3c2cccc3[nH]c1)CC	3	3	5	1.92467	68.360001	339.439
FDA_nonc	FDA_nonc923	OC\C=C(\C=C\C=C(\C=C\C=1C(CCCC=1C)(C)C)/C)/C	1	1	5	5.5103002	20.23	286.45898
FDA_nonc	FDA_nonc924	O[C@@](CCN1CCCCC1)(C1CCCCC1)c1ccccc1	2	1	5	4.6420002	23.469999	301.474
FDA_nonc	FDA_nonc925	O[C@H]1C[C@@H](O)[C@H](\C=C\[C@@H](O)CCCCC)[C@H]1C\C=C/CCCC(O)=O	5	5	12	3.0429001	97.989998	354.487
FDA_nonc	FDA_nonc926	O[C@H]1N2[C@@H]3C4[C@@H](C[C@H]2[C@@H]2N(c5c([C@@]2(C3)[C@@H]4O)cccc5)C)[C@@H]1CC	3	2	1	1.5545	46.939999	326.44
FDA_nonc	FDA_nonc927	P(OCOC(=O)C(C)(C)C)(OCOC(=O)C(C)(C)C)(=O)COCCn1c2ncnc(N)c2nc1	9	1	15	1.8987	166.98	501.47699
FDA_nonc	FDA_nonc928	S(=O)(=O)(N)c1cc(ccc1OC)C[C@H](NCCOc1ccccc1OCC)C	5	2	11	2.3408699	99.879997	408.51898
FDA_nonc	FDA_nonc929	S(=O)(=O)(NC(=O)NN1CCCCCC1)c1ccc(cc1)CCNC(=O)c1noc(c1)C	6	3	10	1.73439	133.64	449.53198
FDA_nonc	FDA_nonc930	S(=O)(=O)(N[C@H]1C[C@H]2[C@H](N(C1)CCC)Cc1c(C2)c(O)ccc1)N(CC)CC	4	2	7	2.13604	72.879997	395.56799
FDA_nonc	FDA_nonc931	S(=O)(=O)(Nc1ccc(cc1)[C@@H](O)CCCN(CCCCCCC)CC)C	4	2	14	4.2595	69.639999	384.58499
FDA_nonc	FDA_nonc932	S(=O)(C)c1ccc(cc1)\C=C\1/c2c(cc(F)cc2)C(CC(O)=O)=C/1C	3	2	4	4.3655	73.580002	356.41699
FDA_nonc	FDA_nonc933	S(CC=1CO[C@H]2N(C=1C(O)=O)C(=O)[C@@]2(OC)NC(=O)C(C(O)=O)c1ccc(O)cc1)c1nnnn1C	12	6	10	-0.76849997	206.3	520.479
FDA_nonc	FDA_nonc934	S(O)(=O)(=O)c1cc2c(cc1C(C)C)CC[C@H]1[C@@](CCC[C@@]12C)(C(O)=O)C	5	5	3	3.58587	91.669998	380.505
FDA_nonc	FDA_nonc935	S1[C@@H]2N([C@H](C(O)=O)C1(C)C)C(=O)[C@@H]2NC(=O)[C@@H](NC(=O)N1CCNC1=O)c1ccccc1	6	5	8	0.18970001	148.14999	461.49899
FDA_nonc	FDA_nonc936	S1[C@H]2N(C(C(O)=O)=C(C1)CSc1nnnn1CC(O)=O)C(=O)[C@H]2NC(=O)Cc1ccccc1CN	10	6	11	-0.17743	193.63	519.56299
FDA_nonc	FDA_nonc937	S1c2c(C(=O)c3c1cccc3)c(NCCN(CC)CC)ccc2C	2	1	6	4.4443202	32.34	340.491
FDA_nonc	FDA_nonc938	S1c2c(N(c3c1cccc3)C[C@@H](N(C)C)C)cc(cc2)C(=O)CC	2	0	5	4.8320999	23.549999	340.491
FDA_nonc	FDA_nonc939	S1c2c(N(c3c1cccc3)C[C@@H]1C3CCN(C1)CC3)cccc2	1	0	2	4.6311002	6.48	322.47598
FDA_nonc	FDA_nonc940	S1c2c(cccc2)C(c2c1cccc2)C[C@H]1CCCN(C1)C	1	0	2	5.0149999	3.24	309.47699
FDA_nonc	FDA_nonc941	[N+]1(CCC(CC1)=C(c1ccccc1)c1ccccc1)(C)C	0	0	2	4.1759901	0	278.41901
FDA_nonc	FDA_nonc942	n1c/2c(CCc3c(cccc3)\C\2=C\2/CCN(CC/2)C)ccc1	2	0	0	3.52493	16.129999	290.41
FDA_nonc	FDA_nonc943	n1ccccc1[C@@H](C)C=1c2c(CC=1CCN(C)C)cccc2	2	0	5	4.1466699	16.129999	292.42599
FDA_nonc	FDA_nonc944	s1c2CCN(Cc2cc1OC(=O)C)[C@@H](C(=O)C1CC1)c1ccccc1F	3	0	6	4.2528701	46.610001	373.448
FDA_nonc	FDA_nonc945	s1ccc(C)c1\C(=C\CCN1C[C@@H](CCC1)C(O)=O)\c1sccc1C	3	2	6	4.8621302	40.540001	375.55701
FDA_nonc	FDA_nonc946	ClCOC(=O)[C@@]1(O)CC[C@H]2[C@H]3[C@@H]([C@@]4(C(=CC(=O)C=C4)CC3)C)[C@@H](O)C[C@]12C	4	2	3	2.7356999	83.830002	394.89499
FDA_nonc	FDA_nonc947	Cl\C(\Cl)=C\C1C(C)(C)C1C(OCc1cc(Oc2ccccc2)ccc1)=O	1	0	7	6.3797002	35.529999	391.29398
FDA_nonc	FDA_nonc948	Clc1c(N2CCN(CC2)CCC2CCC(NC(=O)N(C)C)CC2)cccc1Cl	2	1	7	4.3354998	38.82	427.41998
FDA_nonc	FDA_nonc949	Clc1c(cccc1Cl)[C@@H]1C(C(OCOC(=O)CCC)=O)=C(NC(C)=C1C(OC)=O)C	3	1	10	4.2452002	90.93	456.32199
FDA_nonc	FDA_nonc950	Clc1c2c(C(=O)C=3[C@H](C[C@@H]4[C@@](O)(C(=O)C(C(=O)N)=C(O)[C@H]4N(C)C)C=3O)[C@@H]2O)c(O)cc1	9	8	2	0.36039999	181.62	464.858
FDA_nonc	FDA_nonc951	Clc1cc2N(c3c(Sc2cc1)cccc3)CCCN1CCN(CC1)CCO	3	1	6	3.9426999	29.950001	403.978
FDA_nonc	FDA_nonc952	Clc1cc2NC(=O)Cc2cc1CCN1CCN(CC1)c1nsc2c1cccc2	3	1	4	3.8089399	48.470001	412.94501
FDA_nonc	FDA_nonc953	Clc1cc2c(N(CCN(CC)CC)C(=O)CN=C2c2ccccc2F)cc1	3	0	6	4.0049	35.91	387.88599
FDA_nonc	FDA_nonc954	Clc1ccc(cc1)C1(O)CCN(CC1)CCCC(=O)c1ccc(F)cc1	3	1	6	4.7371001	40.540001	375.871
FDA_nonc	FDA_nonc955	Clc1ccc(cc1)[C@@H](N1CCN(CC1)CCOCC(O)=O)c1ccccc1	5	2	8	3.2437	53.009998	388.89499
FDA_nonc	FDA_nonc956	Clc1ccc(cc1)[C@@H](N1CCN(CC1)CCOCCO)c1ccccc1	4	1	8	3.1514001	35.939999	374.91199
FDA_nonc	FDA_nonc957	Clc1ccc(cc1)[C@@](OCC[C@@H]1N(CCC1)C)(C)c1ccccc1	2	0	6	5.4159002	12.47	343.89798
FDA_nonc	FDA_nonc958	Clc1ccc(cc1)[C@H](OC1CCN(CC1)CCCC(O)=O)c1ncccc1	5	2	8	4.2656999	62.66	388.89499
FDA_nonc	FDA_nonc959	Clc1ccc(cc1Cc1ccc(OCC)cc1)[C@@H]1O[C@H](CO)[C@@H](O)[C@H](O)[C@H]1O	6	4	6	1.93987	99.379997	408.87799
FDA_nonc	FDA_nonc960	Clc1cccc(\N=C(/O)\c2ccccc2)c1CN(CC(=O)N1CCOCC1)C	5	1	7	3.5332999	65.370003	401.89398
FDA_nonc	FDA_nonc961	FC(F)(F)c1cc(N2CCN(CC2)CCc2n3C[C@H]4[C@H](CCC4)c3nn2)ccc1	3	0	5	4.1367698	37.189999	405.46799
FDA_nonc	FDA_nonc962	FCCOCCOCCOc1ccc(cc1)\C=C\c1ccc(NC)cc1	3	1	12	4.2802	39.720001	359.44098
FDA_nonc	FDA_nonc963	F[C@@]12[C@H]([C@@H]3CC[C@](O)(C(=O)CO)[C@]3(C[C@@H]1O)C)CCC1=CC(=O)CC[C@@]12C	5	3	2	1.8737	94.830002	380.45599
FDA_nonc	FDA_nonc964	F[C@@]12[C@H]([C@@H]3C[C@@H](O)[C@](O)(C(=O)CO)[C@]3(C[C@@H]1O)C)CCC1=CC(=O)C=C[C@@]12C	6	4	2	0.62050003	115.06	394.439
FDA_nonc	FDA_nonc965	Fc1cc2c(N(C=C(C(O)=O)C2=O)C2CC2)c(OC)c1N1C[C@H]2[C@H](NCCC2)C1	5	3	4	2.1561	82.110001	401.43799
FDA_nonc	FDA_nonc966	N(C[C@H](CC1c2c(CCc3c1cccc3)cccc2)C)(C)C	1	0	4	4.5048399	3.24	293.45398
FDA_nonc	FDA_nonc967	N(Cc1c2c(ccc1)cccc2)(C\C=C\c1ccccc1)C	1	0	5	5.2514	3.24	287.40601
FDA_nonc	FDA_nonc968	N(Cc1c2c(ccc1)cccc2)(C\C=C\C#CC(C)(C)C)C	1	0	6	5.1437082	3.24	291.43799
FDA_nonc	FDA_nonc969	N1(CCC(CC1)=C1c2c(C=Cc3c1cccc3)cccc2)C	1	0	0	4.5151901	3.24	287.40601
FDA_nonc	FDA_nonc970	NC1(CN(CN(C1)CC(CCCC)CC)CC(CCCC)CC)C	3	1	12	4.7117	32.5	339.612
FDA_nonc	FDA_nonc971	O(C(=O)C(O)(c1ccccc1)c1ccccc1)[C@H]1CCC[N+](C1)(C)C	2	1	5	3.016	46.529999	340.44299
FDA_nonc	FDA_nonc972	O(C(=O)C=1[C@H](C(C(OCCOC)=O)=C(NC=1C)C)c1cc([N+](=O)[O-])ccc1)C(C)C	3	1	10	2.9707999	119.68	418.44598
FDA_nonc	FDA_nonc973	O(C(c1ccccc1)c1ccccc1)C1C[C@@H]2N([C@H](C1)CC2)C	2	0	4	4.5132999	12.47	307.43698
FDA_nonc	FDA_nonc974	O(C)c1c(OC)cc(cc1OC)C(=O)NCc1ccc(OCCN(C)C)cc1	6	1	11	2.8492	69.260002	388.46399
FDA_nonc	FDA_nonc975	O(C)c1cc(C)c(\C=C\C(=C\C=C\C(=C\C(O)=O)\C)\C)c(C)c1C	3	2	6	5.1670599	46.529999	326.436
FDA_nonc	FDA_nonc976	O(C)c1cc2CC[C@H]3[C@@H]4CC[C@@](O)(C#C)[C@]4(CC[C@@H]3c2cc1)C	2	1	2	3.9155779	29.459999	310.43698
FDA_nonc	FDA_nonc977	O(CC)c1cc(N)c([N+](=O)[O-])cc1C(=O)NC1CCN(CC1)C[C@H]1CCC=CC1	3	2	8	3.1262	113.41	402.495
FDA_nonc	FDA_nonc978	O(CC[N+](CC)(CC)C)C(=O)[C@@](O)(C1CCCCC1)c1ccccc1	2	1	9	3.7955999	46.529999	348.50699
FDA_nonc	FDA_nonc979	O(C[C@@H](O)CNCCC)c1ccccc1C(=O)CCc1ccccc1	4	2	11	3.24137	58.560001	341.45099
FDA_nonc	FDA_nonc980	O1C(OC2C(O)C(OC3OCC(O)(C)C(NC)C3O)C(N)CC2N)C(N)CCC1C(NC)C	12	8	7	-3.3275001	199.73	477.603
FDA_nonc	FDA_nonc981	O1Cc2c(cccc2)/C(/c2cc(ccc12)CC(O)=O)=C\CCN(C)C	4	2	5	3.6731601	49.77	337.41901
FDA_nonc	FDA_nonc982	O1[C@@H](CO)[C@H](O)[C@@H](O)[C@H](NC)[C@@H]1O[C@@H]1[C@@](O)(C=O)[C@@H](O[C@H]1O[C@@H]1[C@@H](NC(N)=N)[C@H](O)[C@@H](NC(N)=N)[C@H](O)[C@H]1O)C	15	14	11	-7.7417598	331.42999	581.58002
FDA_nonc	FDA_nonc983	O1[C@@H]2[C@]34[C@H]([C@H](N(CC3)C)Cc3c4c1c(OC(=O)C)cc3)C=C[C@@H]2OC(=O)C	4	0	4	1.98857	65.07	369.41699
FDA_nonc	FDA_nonc984	O1[C@H](O[C@H]2[C@H](O)[C@@H](O[C@H]3OC[C@H](O)[C@@H](NC)[C@]3(O)C)[C@H](NCC)C[C@@H]2N)[C@H](N)CC=C1CN	12	8	8	-3.2007	199.73	475.58698
FDA_nonc	FDA_nonc985	O1[C@H]2[C@@]34CCN([C@@H](Cc5c3c1c(O)cc5)[C@@]4(O)CC[C@H]2O)CC1CCC1	5	3	2	1.70727	73.160004	357.44998
FDA_nonc	FDA_nonc986	O1[C@H]2[C@@]34CC[N+]([C@@H](Cc5c3c1c(O)cc5)[C@@]4(O)CCC2=O)(CC1CC1)C	4	2	2	1.66997	66.760002	356.44199
FDA_nonc	FDA_nonc987	O1c2c([C@H]3[C@@H](CCC(=C3)C)C1(C)C)c(O)cc(c2)CCCCC	2	1	4	5.7357702	29.459999	314.46899
FDA_nonc	FDA_nonc988	O1c2c(cccc2)C(c2c1cccc2)C(OCC[N+](CC)(CC)C)=O	1	0	7	3.9538	35.529999	340.44299
FDA_nonc	FDA_nonc989	O=C(C(C[C@@H](N(C)C)C)(c1ccccc1)c1ccccc1)CC	2	0	7	4.2919998	20.309999	309.453
FDA_nonc	FDA_nonc990	O=C(N)[C@@](CCN(C(C)C)C(C)C)(c1ccccc1)c1ncccc1	3	1	8	3.3619001	59.220001	339.483
FDA_nonc	FDA_nonc991	O=C1C=C2CC[C@@H]3[C@@H]([C@]2(C=C1)C)C(=O)C[C@]1([C@H]3CC[C@]1(O)C(=O)CO)C	5	2	2	1.7658	91.669998	358.43399
FDA_nonc	FDA_nonc992	O=C1CC[C@@H]2[C@@H]3[C@H]([C@@H]4C=C[C@@](O)(C#C)[C@]4(CC3)CC)CCC2=C1	2	1	2	3.658608	37.299999	310.43698
FDA_nonc	FDA_nonc993	O=C1CC[C@@H]2[C@@H]3[C@H]([C@@H]4CC[C@@](O)(C#C)[C@]4(CC3)CC)CCC2=C1	2	1	2	3.8826079	37.299999	312.453
FDA_nonc	FDA_nonc994	O=C1CC[C@@]2([C@@H]3[C@H]([C@@H]4CC[C@H](C(=O)C)[C@]4(CC3)C)CCC2=C1)C	2	0	1	4.7234998	34.139999	314.46899
FDA_nonc	FDA_nonc995	O=C1CC[C@@]2([C@@H]3[C@H]([C@@H]4CC[C@](O)(C(=O)CO)[C@]4(C[C@@H]3O)C)CCC2=C1)C	5	3	2	1.7816	94.830002	362.466
FDA_nonc	FDA_nonc996	O=C1CC[C@]2([C@H]3[C@H]([C@@H]4CC[C@H](C(=O)C)[C@]4(CC3)C)C=CC2=C1)C	2	0	1	4.4994998	34.139999	312.453
FDA_nonc	FDA_nonc997	O=C1N(CCCCN2CCN(CC2)c2ncccn2)C(=O)CC2(C1)CCCC2	5	0	6	2.0882001	69.639999	385.51199
FDA_nonc	FDA_nonc998	O=C1N(N=NN1CC)CCN1CCC(N(C(=O)CC)c2ccccc2)(CC1)COC	6	0	10	2.9503	81.050003	416.526
FDA_nonc	FDA_nonc999	OC(=O)[C@H]1N(CCC1)C(=O)[C@@H](N[C@@H](CCc1ccccc1)C(O)=O)CCCCN	7	6	13	1.23517	132.96001	405.495
FDA_nonc	FDA_nonc1000	OC(CCCN1CCCCC1)(c1ccccc1)c1ccccc1	2	1	6	4.5001001	23.469999	309.453
FDA_nonc	FDA_nonc1001	OC(CCN1CCCCC1)(C1C2CC(C1)C=C2)c1ccccc1	2	1	5	4.2739	23.469999	311.46899
FDA_nonc	FDA_nonc1002	OC1(CCC2C3C(C4C(=C/C(=N/O)/CC4)CC3)CCC12CC)C#C	3	2	2	4.1437082	52.82	327.46799
FDA_nonc	FDA_nonc1003	OC1(CCC2C3C(CCC12C)C1(C(CC3)Cc2n[nH]cc2C1)C)C	3	3	0	4.1180401	48.91	328.5
FDA_nonc	FDA_nonc1004	OCC(NC(=O)[C@H]1C=C2[C@@H](N(C1)C)Cc1c3c2cccc3n(c1)C)CC	3	2	5	2.29427	57.5	353.466
FDA_nonc	FDA_nonc1005	O[C@H]1CC[C@@H]2[C@H](C[C@@H]3N(CCc4c5c([nH]c34)cccc5)C2)[C@H]1C(OC)=O	3	2	2	2.7425699	65.559998	354.44998
FDA_nonc	FDA_nonc1006	O[C@H]1C[C@H](O)[C@H](\C=C\[C@@](O)(CCCCC)C)[C@H]1C\C=C/CCCC(O)=O	5	5	12	3.4330001	97.989998	368.51398
FDA_nonc	FDA_nonc1007	O[C@]1(CC[C@H]2[C@H]3[C@@H]([C@@H]4C(CC3)=CCCC4)CC[C@]12C)CC=C	1	1	2	5.2564001	20.23	300.48599
FDA_nonc	FDA_nonc1008	Oc1cc2[C@]34CCCC[C@@]3(O)[C@@H](N(CC4)CC3CCC3)Cc2cc1	3	2	2	3.3655701	43.700001	327.46799
FDA_nonc	FDA_nonc1009	Oc1ccc(cc1)C(O)C(N1CCC(CC1)Cc1ccccc1)C	3	2	5	3.86427	43.700001	325.452
FDA_nonc	FDA_nonc1010	Oc1ccccc1-c1nc(nn1-c1ccc(cc1)C(O)=O)-c1ccccc1O	6	4	4	3.7107	108.47	373.36798
FDA_nonc	FDA_nonc1011	P(OCCCCCCCCCCCCCCCC)(OCC[N+](C)(C)C)(=O)[O-]	2	0	20	4.6052999	52.599998	407.57599
FDA_nonc	FDA_nonc1012	S(=O)(=O)(NC(=O)NC1CCCCC1)c1ccc(cc1)CCNC(=O)c1ncc(nc1)C	6	3	10	2.07809	130.14999	445.54401
FDA_nonc	FDA_nonc1013	S(CCCC)c1ccc(cc1)[C@@H](SCCN(C)C)c1ccccc1	1	0	10	6.0584998	3.24	359.60199
FDA_nonc	FDA_nonc1014	S1CCC(c2cc(ccc12)C#Cc1ncc(cc1)C(OCC)=O)(C)C	2	0	5	4.4315081	39.189999	351.47
FDA_nonc	FDA_nonc1015	S1[C@H]2N([C@@H](C(O)=O)C1(C)C)C(=O)[C@H]2NC(=O)[C@H](NC(=O)N1CCN(S(=O)(=O)C)C1=O)c1ccccc1	8	4	9	-0.1383	173.5	539.58997
FDA_nonc	FDA_nonc1016	S1[C@H]2N([C@@H](C(O)=O)C1(C)C)C(=O)[C@H]2NC(=O)c1c2c(ccc1OCC)cccc2	5	3	6	2.4837999	95.940002	414.48199
FDA_nonc	FDA_nonc1017	S1[C@H]2N([C@@H](C(OC(OC(OCC)=O)C)=O)C1(C)C)C(=O)[C@H]2NC(=O)[C@H](N)c1ccccc1	5	2	11	1.3913	137.25999	465.52698
FDA_nonc	FDA_nonc1018	S1[C@H]2N([C@@H](C(OCOC(=O)C(C)(C)C)=O)C1(C)C)C(=O)[C@H]2\N=C\N1CCCCCC1	4	0	8	2.4116001	88.510002	439.577
FDA_nonc	FDA_nonc1019	S1c2c(N(c3c1cccc3)CCC1N(CCCC1)C)cc(S(=O)C)cc2	2	0	4	4.9011002	42.759998	386.58398
FDA_nonc	FDA_nonc1020	S1c2c(N(c3c1cccc3)CCCN1CCC(O)CC1)cc(cc2)C#N	3	1	5	4.0077839	50.5	365.50101
FDA_nonc	FDA_nonc1021	S1c2c(N(c3c1cccc3)CCCN1CCN(CC1)C)cc(cc2)C(F)(F)F	2	0	5	5.2571001	9.7200003	407.504
FDA_nonc	FDA_nonc1022	S1c2c(N(c3c1cccc3)CC[C@@H]1N(CCCC1)C)cc(SC)cc2	1	0	4	5.8856001	6.48	370.58499
FDA_nonc	FDA_nonc1023	S1c2c(N(c3ncccc13)C(OCCOCCN1CCCCC1)=O)cccc2	4	0	8	4.3234	54.900002	399.51498
FDA_nonc	FDA_nonc1024	S1c2c(cccc2)C(=Nc2c1cccc2)N1CCN(CC1)CCOCCO	4	1	6	2.8559999	48.299999	383.51599
FDA_nonc	FDA_nonc1025	SCC(=O)[C@@]1(O)CC[C@H]2[C@H]3[C@@H]([C@@]4(C(=CC(=O)CC4)CC3)C)[C@@H](O)C[C@]12C	4	2	2	2.7191	113.4	378.53299
FDA_nonc	FDA_nonc1026	s1c(ccc1N(Cc1cc2c(NC(=NC2=O)C)cc1)C)C(=O)N[C@@H](CCC(O)=O)C(O)=O	7	6	10	2.6828001	148.39999	458.495
FDA_nonc	FDA_nonc1027	s1cc(nc1N)CC(=O)Nc1ccc(cc1)CCNC[C@H](O)c1ccccc1	4	4	10	2.86764	100.27	396.51498
FDA_nonc	FDA_nonc1028	Cl[C@@]12[C@H]([C@@H]3C[C@@H](C)[C@H](C(=O)CO)[C@]3(C[C@@H]1O)C)C[C@H](F)C1=CC(=O)C=C[C@@]12C	4	2	2	2.9981	74.599998	410.91299
FDA_nonc	FDA_nonc1029	Cl[C@@]12[C@H]([C@@H]3C[C@@H](C)[C@](O)(C(=O)CCl)[C@]3(C[C@@H]1O)C)CCC1=CC(=O)C=C[C@@]12C	4	2	2	3.4115	74.599998	427.36798
FDA_nonc	FDA_nonc1030	Cl[C@H]1[C@@H]2[C@@H]([C@@]3(C(=CC(=O)C=C3)C1)C)[C@@H](O)C[C@]1([C@H]2C[C@@H](C)[C@]1(O)C(=O)CO)C	5	3	2	2.0209	94.830002	408.922
FDA_nonc	FDA_nonc1031	Clc1c2c(C(=O)C=3[C@H](C[C@@H]4[C@@](O)(C(=O)C(C(O)=N)=C(O)[C@H]4N(C)C)C=3O)[C@@]2(O)C)c(O)cc1	10	9	2	1.80047	182.61	478.88498
FDA_nonc	FDA_nonc1032	Clc1cc(Cl)ccc1-n1nc(C(=O)NN2CCCCC2)c(C)c1-c1ccc(Cl)cc1	3	1	5	5.9386201	50.16	463.79599
FDA_nonc	FDA_nonc1033	Clc1cc2NC(=O)N(c2cc1)C1CCN(CC1)CCCN1c2c(NC1=O)cccc2	3	2	5	4.5984998	67.919998	425.91998
FDA_nonc	FDA_nonc1034	Clc1cc2c(cc1)\C(\c1ncccc1CC2)=C\1/CCN(CC/1)C(OCC)=O	2	0	3	4.70503	42.43	382.89099
FDA_nonc	FDA_nonc1035	Clc1cc\2c(Sc3c(cccc3)/C/2=C/CCN2CCN(CC2)CCO)cc1	3	1	5	4.0535898	26.709999	400.974
FDA_nonc	FDA_nonc1036	Clc1ccc(NC(NC(NCCCCCCNC(NC(Nc2ccc(Cl)cc2)=N)=N)=N)=N)cc1	4	10	17	4.1752801	167.58	505.45798
FDA_nonc	FDA_nonc1037	Clc1ccc(cc1)C1CCC(CC1)C1=C(O)C(=O)c2c(cccc2)C1=O	3	2	2	5.5050998	54.369999	366.84399
FDA_nonc	FDA_nonc1038	Clc1ccc(cc1)CC1=NN([C@H]2CCCN(CC2)C)C(=O)c2c1cccc2	3	0	3	4.2268701	35.91	381.90698
FDA_nonc	FDA_nonc1039	Clc1ccccc1C(n1ccnc1)(c1ccccc1)c1ccccc1	1	0	4	5.6882	17.82	344.845
FDA_nonc	FDA_nonc1040	Clc1nc(n(Cc2ccc(cc2)-c2ccccc2-c2nn[nH]n2)c1CO)CCCC	6	3	8	4.7995701	92.510002	422.91998
FDA_nonc	FDA_nonc1041	F[C@@H]1C2=CC(=O)C=C[C@@]2([C@@H]2[C@H]([C@@H]3C[C@@H](C)[C@H](C(=O)CO)[C@]3(C[C@@H]2O)C)C1)C	4	2	2	2.6366999	74.599998	376.46799
FDA_nonc	FDA_nonc1042	F[C@@H]1C2=CC(=O)C=C[C@@]2([C@@H]2[C@H]([C@@H]3C[C@@H](C)[C@](O)(C(=O)CO)[C@]3(C[C@@H]2O)C)C1)C	5	3	2	1.7516	94.830002	392.46698
FDA_nonc	FDA_nonc1043	F[C@@]12[C@H]([C@@H]3CC(=C)[C@](O)(C(=O)CO)[C@]3(C[C@@H]1O)C)CCC1=CC(=O)C=C[C@@]12C	5	3	2	1.8158	94.830002	390.45099
FDA_nonc	FDA_nonc1044	F[C@@]12[C@H]([C@@H]3CC[C@](O)(C(=O)C)[C@]3(C[C@@H]1O)C)C[C@@H](C1=CC(=O)C=C[C@@]12C)C	4	2	1	2.9233	74.599998	376.46799
FDA_nonc	FDA_nonc1045	F[C@@]12[C@H]([C@@H]3C[C@@H](C)[C@H](C(=O)CO)[C@]3(C[C@@H]1O)C)CCC1=CC(=O)C=C[C@@]12C	4	2	2	2.7808001	74.599998	376.46799
FDA_nonc	FDA_nonc1046	F[C@@]12[C@H]([C@@H]3C[C@@H](C)[C@H](C(=O)CO)[C@]3(C[C@@H]1O)C)C[C@H](F)C1=CC(=O)C=C[C@@]12C	4	2	2	2.7288001	74.599998	394.45798
FDA_nonc	FDA_nonc1047	F[C@@]12[C@H]([C@@H]3C[C@@H](C)[C@](O)(C(=O)CO)[C@]3(C[C@@H]1O)C)CCC1=CC(=O)C=C[C@@]12C	5	3	2	1.8957	94.830002	392.46698
FDA_nonc	FDA_nonc1048	F[C@@]12[C@H]([C@@H]3C[C@H](C)[C@](O)(C(=O)CO)[C@]3(C[C@@H]1O)C)CCC1=CC(=O)C=C[C@@]12C	5	3	2	1.8957	94.830002	392.46698
FDA_nonc	FDA_nonc1049	F[C@@]12[C@H]([C@@H]3C[C@H](C)[C@](O)(C(=O)CO)[C@]3(C[C@@H]1O)C)C[C@H](F)C1=CC(=O)C=C[C@@]12C	5	3	2	1.8437001	94.830002	410.457
FDA_nonc	FDA_nonc1050	Fc1cc2CCC(Oc2cc1)C(O)CNCC(O)C1Oc2c(cc(F)cc2)CC1	5	3	6	2.3635399	70.949997	405.44098
FDA_nonc	FDA_nonc1051	Fc1ccc(cc1)C(=O)CCCN1CCC(N2c3c(NC2=O)cccc3)=CC1	3	1	6	4.4303002	52.650002	379.435
FDA_nonc	FDA_nonc1052	N(CCCN(CC)CC)(C1Cc2c(C1)cccc2)c1ccccc1	1	0	8	4.39224	6.48	322.496
FDA_nonc	FDA_nonc1053	O(C(=O)C(O)(c1ccccc1)c1ccccc1)[C@@H]1C2CC[N+](C1)(CC2)C	2	1	5	3.016	46.529999	352.45398
FDA_nonc	FDA_nonc1054	O(C(=O)C)c1ccc(cc1)C(c1ccc(OC(=O)C)cc1)c1ncccc1	3	0	7	4.1124001	65.489998	361.397
FDA_nonc	FDA_nonc1055	O(C(=O)C1(CCN(CC1)CCc1ccc(N)cc1)c1ccccc1)CC	2	1	7	3.40817	55.560001	352.478
FDA_nonc	FDA_nonc1056	O(C(=O)CCC\C=C/C\C=C/C\C=C/C\C=C/C\C=C/CC)CC	1	0	15	6.4712	26.299999	330.51199
FDA_nonc	FDA_nonc1057	O(C)C1=CC=C2c3c(cc(OC)c(OC)c3OC)CC[C@H](NC(=O)C)C2=CC1=O	6	1	6	2.5860701	83.089996	399.44299
FDA_nonc	FDA_nonc1058	O(C)c1c(OC)cc(cc1OC)C(OC[C@@](N(C)C)(CC)c1ccccc1)=O	5	0	10	4.0478001	57.23	387.47598
FDA_nonc	FDA_nonc1059	O(C)c1cc(ccc1OC)C1=NN=C(C)[C@H](c2c1cc(OC)c(OC)c2)CC	6	0	6	4.4415002	61.639999	382.45999
FDA_nonc	FDA_nonc1060	O(C)c1ccc(cc1)C(=O)Nc1ccccc1CC[C@@H]1N(CCCC1)C	3	1	7	4.3643699	41.57	352.478
FDA_nonc	FDA_nonc1061	O(CC#CCN(CC)CC)C(=O)[C@@](O)(C1CCCCC1)c1ccccc1	3	1	10	3.654408	49.77	357.49399
FDA_nonc	FDA_nonc1062	O([C@]([C@@H](CN(C)C)C)(Cc1ccccc1)c1ccccc1)C(=O)CC	2	0	9	4.5869699	29.540001	339.479
FDA_nonc	FDA_nonc1063	O1C[C@H]2[C@@H]([C@H](c3c(cc4OCOc4c3)[C@@H]2O)c2cc(OC)c(OC)c(OC)c2)C1=O	7	1	4	2.5046999	92.68	414.41
FDA_nonc	FDA_nonc1064	O1[C@H](CN)[C@@H](O)[C@H](O)[C@@H](O)[C@H]1O[C@H]1[C@H](O)[C@@H](O[C@H]2O[C@H](CO)[C@@H](O)[C@H](N)[C@H]2O)[C@H](NC(=O)[C@@H](O)CCN)C[C@@H]1N	17	13	11	-8.4242001	331.94	585.60797
FDA_nonc	FDA_nonc1065	O1[C@H](CO)[C@@H](O)[C@H](N)[C@@H](O)[C@H]1O[C@@H]1[C@@H](O)[C@H](O[C@H]2O[C@@H](CC[C@H]2N)CN)[C@@H](N)C[C@H]1NC(=O)[C@@H](O)CCN	15	11	11	-6.3994002	297.26999	552.62598
FDA_nonc	FDA_nonc1066	O1c2c(OC1)cc1c(c2)C(C(C(O)=O)C(CO)C1O)c1cc(OC)c(OC)c(OC)c1	9	4	6	2.0248001	123.91	432.42499
FDA_nonc	FDA_nonc1067	O1c2cc(ccc2OC1)[C@H]1N2[C@H](Cc3c1[nH]c1c3cccc1)C(=O)N(CC2=O)C	4	1	1	2.3067701	74.870003	389.41098
FDA_nonc	FDA_nonc1068	O=C1C=C2[C@@]([C@@H]3[C@H]([C@@H]4CC[C@](O)(C(=O)CO)[C@]4(C[C@@H]3O)C)C[C@@H]2C)(C=C1)C	5	3	2	1.8036	94.830002	374.47699
FDA_nonc	FDA_nonc1069	O=C1CC[C@@H]2[C@@H]3[C@H]([C@@H]4CC[C@@](O)(C#C)[C@]4(CC3=C)CC)CCC2=C1	2	1	2	4.048708	37.299999	324.46399
FDA_nonc	FDA_nonc1070	O=C1CC[C@@]2([C@@H]3[C@H]([C@@H]4CC[C@H](C(=O)C)[C@]4(C[C@@H]3O)C)C[C@@H](C2=C1)C)C	3	1	1	3.9403	54.369999	344.495
FDA_nonc	FDA_nonc1071	O=C1CC[C@@]2([C@@H]3[C@H]([C@@H]4CC[C@H](OC(=O)CC)[C@]4(CC3)C)CCC2=C1)C	2	0	3	4.8400998	43.369999	344.495
FDA_nonc	FDA_nonc1072	O=C1CC[C@]2([C@H]3[C@@H]([C@H]4CC[C@](O)(CCC(O)=O)[C@@]4(CC3)C)C=CC2=C1)C	4	3	3	3.8901999	74.599998	358.478
FDA_nonc	FDA_nonc1073	O=C1C[C@@H](O)[C@H](\C=C\CC(O)(CCCC)C)[C@H]1CCCCCCC(OC)=O	4	2	14	3.9535999	83.830002	382.54099
FDA_nonc	FDA_nonc1074	O=C1C[C@H](O)[C@@H](\C=C\[C@H](O)C[C@@H](CCCC)C)[C@@H]1CCCC\C=C\C(O)=O	5	4	13	3.8872001	94.830002	380.52499
FDA_nonc	FDA_nonc1075	O=C1N2N(CCC[C@@H]1N[C@@H](CCc1ccccc1)C(OCC)=O)CCC[C@H]2C(O)=O	6	3	9	1.59547	99.18	417.50598
FDA_nonc	FDA_nonc1076	OC(=O)c1ccc(cc1)C(=O)Nc1cc2c(cc1)C(CCC2(C)C)(C)C	3	3	4	4.9861002	66.400002	351.44598
FDA_nonc	FDA_nonc1077	OC1=C2[C@H]([C@H](O)[C@@H]3[C@@]1(O)C(=O)C(C(=O)N)C(=O)[C@H]3N(C)C)C(c1c(C2=O)c(O)ccc1)=C	9	6	2	-1.0647	178.46001	442.42398
FDA_nonc	FDA_nonc1078	OC=1[C@@H](N(C)C)[C@@H]2C[C@H]3C(=C(O)[C@]2(O)C(=O)C=1C(=O)N)C(=O)c1c(cccc1O)[C@]3(O)C	9	8	2	0.097099997	181.62	444.44
FDA_nonc	FDA_nonc1079	OC=1[C@@H](N(C)C)[C@H]2[C@@](O)(C(=O)C=1C(=O)N)C(O)=C1[C@@H]([C@H](c3c(C1=O)c(O)ccc3)C)[C@@H]2O	9	8	2	-0.34760001	181.62	444.44
FDA_nonc	FDA_nonc1080	OC=1[C@@H](N(C)C)[C@H]2[C@@](O)(C(=O)C=1C(=O)N)C(O)=C1[C@@H]([C@](O)(c3c(C1=O)c(O)ccc3)C)[C@@H]2O	10	9	2	-0.9321	201.85001	460.439
FDA_nonc	FDA_nonc1081	OCCCCCCCCCCCCCCCCCCCCCC	1	1	20	7.8006001	20.23	326.60898
FDA_nonc	FDA_nonc1082	O[C@]1(CC[C@H]2[C@H]3[C@@H]([C@@H]4C(CC3)=CCCC4)C(C[C@]12CC)=C)C#C	1	1	2	4.8697081	20.23	310.48099
FDA_nonc	FDA_nonc1083	Oc1cc(ccc1O)C(O)CNCCCCCCNCC(O)c1cc(O)c(O)cc1	8	8	13	2.2066	145.44	420.50598
FDA_nonc	FDA_nonc1084	Oc1ccc(cc1[C@@H](CCN(C(C)C)C(C)C)c1ccccc1)C	2	1	7	5.3414202	23.469999	325.496
FDA_nonc	FDA_nonc1085	P(Oc1ccccc1)(OCC1O[C@@H](N2C=CC(=O)NC2=O)[C@@](F)(C)[C@@H]1O)(=O)N[C@H](C(OC(C)C)=O)C	8	3	11	0.92909998	152.73	529.45801
FDA_nonc	FDA_nonc1086	S(=O)(=O)(CCc1cc2c([nH]cc2C[C@@H]2N(CCC2)C)cc1)c1ccccc1	3	1	6	3.82094	53.169998	382.52798
FDA_nonc	FDA_nonc1087	S(=O)(=O)(N(C)c1nc(-c2ccc(F)cc2)c(\C=C\[C@@H](O)C[C@@H](O)CC(O)=O)c(n1)C(C)C)C	8	4	10	2.4017	140.92	481.54498
FDA_nonc	FDA_nonc1088	S(=O)(=O)(N1CCN(CC1)C)c1cc(C2=NC(=O)c3n(nc(c3N2)CCC)C)c(OCC)cc1	7	1	7	2.0790701	109.13	474.586
FDA_nonc	FDA_nonc1089	S(=O)(=O)(N[C@@H](Cc1ccc(OCCCCC2CCNCC2)cc1)C(O)=O)CCCC	6	4	14	2.95047	104.73	440.60498
FDA_nonc	FDA_nonc1090	S(=O)(=O)(Nc1cc2cc([nH]c2cc1)C(=O)N1CCN(CC1)c1ncccc1NC(C)C)C	4	3	7	2.7170999	110.43	456.57098
FDA_nonc	FDA_nonc1091	S([C@H]1C[C@H](NC1)C(=O)Nc1cc(ccc1)C(O)=O)C=1[C@@H]([C@H]2N(C=1C(O)=O)C(=O)[C@@H]2[C@H](O)C)C	8	7	8	0.94069999	156.27	475.522
FDA_nonc	FDA_nonc1092	S1CCSC12C[C@H](N(C2)C(=O)[C@@H](N[C@@H](CCc1ccccc1)C(OCC)=O)C)C(O)=O	5	3	11	2.39077	95.940002	466.62299
FDA_nonc	FDA_nonc1093	S1[C@H](N[C@H](C(O)=O)C1(C)C)C(NC(=O)Cc1ccccc1)C(=O)NCCCC[C@H](N)C(O)=O	8	8	14	0.30656999	170.85001	480.586
FDA_nonc	FDA_nonc1094	S1[C@H]2N([C@@H](C(OCOC(=O)C(C)(C)C)=O)C1(C)C)C(=O)[C@H]2NC(=O)[C@H](N)c1ccccc1	5	2	10	1.419	128.03	463.55499
FDA_nonc	FDA_nonc1095	S1c2c(N(CCN(C)C)C(=O)[C@H](OC(=O)C)[C@@H]1c1ccc(OC)cc1)cccc2	4	0	7	3.464	59.080002	414.526
FDA_nonc	FDA_nonc1096	S1c2c(N(c3c1cccc3)C(=O)CCN1CCOCC1)cc(NC(OCC)=O)cc2	4	1	8	4.1065998	71.110001	427.52499
FDA_nonc	FDA_nonc1097	S1c2c(N(c3c1cccc3)CCCN1CCN(CC1)C)cc(S(=O)(=O)N(C)C)cc2	4	0	6	3.1770999	47.099998	446.63998
FDA_nonc	FDA_nonc1098	S1c2c(N(c3c1cccc3)CCCN1CCN(CC1)CCO)cc(cc2)C(F)(F)F	3	1	7	4.6195998	29.950001	437.53
FDA_nonc	FDA_nonc1099	n1c(Nc2c(cc(cc2C)\C=C\C#N)C)ccnc1Nc1ccc(cc1)C#N	4	2	7	4.9891081	97.419998	366.42798
FDA_nonc	FDA_nonc1100	n1ccn(c1)[C@H](c1ccc(cc1)-c1ccccc1)c1ccccc1	1	0	4	5.2832999	17.82	310.39999
FDA_nonc	FDA_nonc1101	o1ncc2C[C@@]3([C@@H]4[C@H]([C@@H]5CC[C@@](O)(C#C)[C@]5(CC4)C)CCC3=Cc12)C	2	1	1	4.2209778	46.259998	337.46298
FDA_nonc	FDA_nonc1102	s1cc(nc1N)/C(=N/OC(C(O)=O)(C)C)/C(=O)N[C@H]1[C@H]2SCC(C[n+]3ccccc3)=C(N2C1=O)C(=O)[O-]	6	4	10	-1.0328	191.22	546.58502
FDA_nonc	FDA_nonc1103	s1cc(nc1SC=1CS[C@@H]2N(C=1C(=O)[O-])C(=O)[C@@H]2NC(=O)\C(=N\OCC)\c1nc(sn1)NP(O)(O)=O)-c1cc[n+](cc1)C	9	5	12	-0.82599998	223.24001	684.69598
FDA_nonc	FDA_nonc1104	s1cccc1CCN1CCC(N(C(=O)CC)c2ccccc2)(CC1)COC	3	0	9	4.2147698	32.779999	386.56
FDA_nonc	FDA_nonc1105	ClCCN(CCCl)C(Oc1cc2CC[C@H]3[C@@H]4CC[C@H](O)[C@]4(CC[C@@H]3c2cc1)C)=O	2	1	7	5.1819701	49.77	440.41098
FDA_nonc	FDA_nonc1106	Clc1c(N2CCN(CC2)CCCCOc2cc3NC(=O)CCc3cc2)cccc1Cl	3	1	7	4.8592701	44.810001	448.39398
FDA_nonc	FDA_nonc1107	Clc1c2c(C(=O)C=3[C@H](C[C@@H]4[C@@](O)(C(=O)C(C(=O)NCO)=C(O)[C@H]4N(C)C)C=3O)[C@@]2(O)C)c(O)cc1	10	9	4	0.3312	187.86	508.91098
FDA_nonc	FDA_nonc1108	Clc1cc(C(=O)NCCc2ccc(S(=O)(=O)NC(=O)NC3CCCCC3)cc2)c(OC)cc1	5	3	11	3.64167	113.6	494.01199
FDA_nonc	FDA_nonc1109	Clc1cc(C(=O)N[C@@H]2CCN(C[C@@H]2OC)CCCOc2ccc(F)cc2)c(OC)cc1N	5	2	10	3.3580999	86.050003	465.953
FDA_nonc	FDA_nonc1110	Clc1cc(ccc1OC)CNc1nc(ncc1C(=O)NCc1ncccn1)N1CCC[C@H]1CO	7	3	10	2.9646001	125.39	483.95999
FDA_nonc	FDA_nonc1111	Clc1cc2nc(oc2cc1)N1CC[C@H](N(CC1)C(=O)c1cc(ccc1-n1nccn1)C)C	4	0	4	4.11132	80.290001	450.92999
FDA_nonc	FDA_nonc1112	Clc1cc2nc3c(cc(OC)cc3)c(N[C@H](CCCN(CC)CC)C)c2cc1	3	1	9	5.9724002	37.389999	399.966
FDA_nonc	FDA_nonc1113	Clc1ccc(cc1Cc1ccc(O[C@H]2CCOC2)cc1)[C@@H]1O[C@H](CO)[C@@H](O)[C@H](O)[C@H]1O	7	4	6	1.7088701	108.61	450.91498
FDA_nonc	FDA_nonc1114	Clc1cccc(Cc2cc3c(N(C=C(C(O)=O)C3=O)[C@@H](C(C)C)CO)cc2OC)c1F	5	3	7	4.0665698	87.07	447.88998
FDA_nonc	FDA_nonc1115	Fc1cc2onc(c2cc1)C1CCN(CC1)CCC=1C(=O)N2C(=NC=1C)CCCC2	4	0	4	4.2350001	61.939999	410.49298
FDA_nonc	FDA_nonc1116	Fc1cc2onc(c2cc1)C1CCN(CC1)CCC=1C(=O)N2C(=NC=1C)[C@@H](O)CCC2	5	1	4	3.2058001	82.169998	426.492
FDA_nonc	FDA_nonc1117	N(Cc1c2c(ccc1)cccc2)(Cc1ccc(cc1)C(C)(C)C)C	1	0	5	6.3021002	3.24	317.47598
FDA_nonc	FDA_nonc1118	O(C(=O)C)[C@]1(CC[C@H]2[C@H]3[C@@H]([C@@H]4C(=C/C(=N/O)/CC4)CC3)CC[C@]12CC)C#C	3	1	4	4.7145081	58.889999	369.505
FDA_nonc	FDA_nonc1119	O(C(=O)N1CCc2c(cccc2)[C@@H]1c1ccccc1)[C@@H]1C2CCN(C1)CC2	2	0	4	3.9603701	32.779999	362.47299
FDA_nonc	FDA_nonc1120	O(C(=O)[C@H](CC)C)[C@@H]1[C@H]2C(=C[C@@H](O)C1)C=C[C@H](C)[C@@H]2CC[C@@H](O)C[C@@H](O)CC(O)=O	6	5	11	2.4403999	124.29	424.534
FDA_nonc	FDA_nonc1121	O(C(C(CC(N(C)C)C)(c1ccccc1)c1ccccc1)CC)C(=O)C	2	0	9	4.6546001	29.540001	353.50598
FDA_nonc	FDA_nonc1122	O(CC(O)=O)c1c2c(C[C@@H]3[C@@H](C[C@H](O)[C@H]3CC[C@H](O)CCCCC)C2)ccc1	5	4	10	3.5831399	86.989998	390.51999
FDA_nonc	FDA_nonc1123	O(CC)C(=O)[C@@H](N[C@H](C(=O)N1[C@@H]2[C@H](C[C@H]1C(O)=O)CCC2)C)CCc1ccccc1	5	3	11	2.3831699	95.940002	416.51801
FDA_nonc	FDA_nonc1124	O(C[C@@H](OC(=O)c1ccccc1)CNC(C)(C)C)c1c2cc([nH]c2ccc1)C	3	2	9	4.4688201	63.349998	380.48801
FDA_nonc	FDA_nonc1125	O([C@H](C(C[C@@H](N(C)C)C)(c1ccccc1)c1ccccc1)CC)C(=O)C	2	0	9	4.6546001	29.540001	353.50598
FDA_nonc	FDA_nonc1126	O1CCN(CC1)CCOc1c2O[C@@H]3[C@]45[C@H]([C@H](N(CC4)C)Cc(c25)cc1)C=C[C@@H]3O	6	1	4	1.20347	54.400002	398.50299
FDA_nonc	FDA_nonc1127	O1CCOc2c1cc(cc2)[C@@H](O)[C@H](\N=C(/O)\CCCCCCC)CN1CCCC1	6	2	11	4.3681002	74.519997	404.55099
FDA_nonc	FDA_nonc1128	O1Cc2c(c(O)c(C\C=C(\CCC(OCCN3CCOCC3)=O)/C)c(OC)c2C)C1=O	6	1	10	2.79039	94.529999	433.50098
FDA_nonc	FDA_nonc1129	O1[C@@H](CN)[C@@H](O)[C@H](O)[C@@H](N)[C@H]1O[C@H]1[C@@H](O)[C@@H](O[C@@H]1CO)O[C@H]1[C@H](O[C@H]2O[C@H](CN)[C@@H](O)[C@H](O)[C@H]2N)[C@@H](N)C[C@@H](N)[C@@H]1O	19	13	9	-8.8952999	353.10999	614.64996
FDA_nonc	FDA_nonc1130	O1[C@@H](CN)[C@@H](O)[C@H](O)[C@@H](N)[C@H]1O[C@H]1[C@@H](O)[C@@H](O[C@@H]1CO)O[C@H]1[C@H](O[C@H]2O[C@H](CO)[C@@H](O)[C@H](O)[C@H]2N)[C@@H](N)C[C@@H](N)[C@@H]1O	19	13	9	-8.8617001	347.32001	615.63397
FDA_nonc	FDA_nonc1131	O1c2c(C(=O)C=C1C(O)=O)c(OCC(O)COc1c3c(OC(=CC3=O)C(O)=O)ccc1)ccc2	9	5	8	1.5925	165.89	468.37
FDA_nonc	FDA_nonc1132	O1c2c(OC[C@H]1C(=O)N1CCN(CC1)c1nc(N)c3cc(OC)c(OC)cc3n1)cccc2	7	1	5	1.7178	112.27	451.483
FDA_nonc	FDA_nonc1133	O1c2c(cccc2)C(c2c1cccc2)C(OCC[N+](C(C)C)(C(C)C)C)=O	1	0	7	4.7308002	35.529999	368.49698
FDA_nonc	FDA_nonc1134	O=C(N)C(CC[N+](C(C)C)(C(C)C)C)(c1ccccc1)c1ccccc1	1	1	8	4.1114998	43.09	353.53
FDA_nonc	FDA_nonc1135	O=C1CC[C@@]2([C@@H]3[C@H]([C@@H]4CC[C@](O)(C(=O)COC(=O)C)[C@]4(CC3=O)C)CCC2=C1)C	5	1	4	2.5606	97.739998	402.487
FDA_nonc	FDA_nonc1136	O=C1CC[C@@]2([C@@H]3[C@H]([C@@H]4CC[C@](OC(=O)C)(C(=O)C)[C@]4(CC3)C)C=CC2=C1)C	3	0	3	4.1852002	60.439999	370.48898
FDA_nonc	FDA_nonc1137	O=C1CC[C@]2([C@H]3[C@@H]([C@H]4CC[C@](C(=O)C)(C)[C@@]4(CC3)C)C=C(C2=C1)C)C	2	0	1	5.2796998	34.139999	340.50699
FDA_nonc	FDA_nonc1138	O=C1N(c2nc(nc(c2CC1)C)C)Cc1ccc(cc1)-c1ccccc1-c1nn[nH]n1	7	2	4	3.6863101	100.55	411.46899
FDA_nonc	FDA_nonc1139	O=C1N[C@@H]2CC[C@H]3[C@@H]4CC[C@H](C(=O)NC(C)(C)C)[C@]4(CC[C@@H]3[C@]2(C=C1)C)C	2	2	3	3.8145001	58.200001	372.55298
FDA_nonc	FDA_nonc1140	OC=1[C@@H](N(C)C)[C@@H]2C[C@H]3C(=C(O)[C@]2(O)C(=O)C=1C(=O)N)C(=O)c1c(C3)c(N(C)C)ccc1O	8	7	3	0.18657	164.63	457.483
FDA_nonc	FDA_nonc1141	Oc1cc2CC[C@H]3[C@@H]4CC[C@H](OC(=O)CCCC)[C@]4(CC[C@@H]3c2cc1)C	2	1	5	5.3502698	46.529999	356.50598
FDA_nonc	FDA_nonc1142	P(O)(O)(=O)N1NC(=NC1=O)CN1CCO[C@H](O[C@H](C)c2cc(cc(c2)C(F)(F)F)C(F)(F)F)[C@@H]1c1ccc(F)cc1	8	4	9	4.5156999	123.93	614.41101
FDA_nonc	FDA_nonc1143	S(=O)(=O)(N1CCN(CC1)CC)c1cc(C2=NC(=O)c3n(N2)c(nc3C)CCC)c(OCC)cc1	7	1	8	2.01299	109.13	488.61301
FDA_nonc	FDA_nonc1144	S(=O)(=O)(N[C@@H](CCC\N=C(\N)/N)C(=O)N1CC[C@H](C[C@@H]1C(O)=O)C)c1c2NC[C@@H](Cc2ccc1)C	6	6	10	0.70287001	180.21001	508.64398
FDA_nonc	FDA_nonc1145	S(=O)(CCC1C(=O)N(N(C1=O)c1ccccc1)c1ccccc1)c1ccccc1	3	0	6	3.7955	76.900002	404.48999
FDA_nonc	FDA_nonc1146	S(CCC)c1nc(N[C@@H]2C[C@H]2c2cc(F)c(F)cc2)c2nnn(c2n1)[C@@H]1C[C@H](OCCO)[C@@H](O)[C@H]1O	8	4	10	2.1092	138.44	522.57697
FDA_nonc	FDA_nonc1147	S1C2C(C=C(C=C2)C(F)(F)F)\C(\c2c1cccc2)=C\CCN1CCN(CC1)CCO	3	1	6	4.2189999	26.709999	436.54199
FDA_nonc	FDA_nonc1148	S1[C@H]2N([C@@H](C(O)=O)C1(C)C)C(=O)[C@H]2NC(=O)[C@H](NC(=O)N1CCN(CC)C(=O)C1=O)c1ccccc1	7	4	9	-0.14480001	156.42999	517.56299
FDA_nonc	FDA_nonc1149	S1c2c(N(c3c1cccc3)CCCN1CCN(CC1)CCO)cc(cc2)C(=O)C	4	1	7	3.4919	47.02	411.57001
FDA_nonc	FDA_nonc1150	S1c2c(cc(S(=O)(=O)N(C)C)cc2)\C(\c2c1cccc2)=C/CCN1CCN(CC1)C	4	0	5	3.2879901	43.860001	443.63599
FDA_nonc	FDA_nonc1151	[nH]1nc(nn1)-c1ccccc1-c1ncc(cc1)Cn1nc(nc1CCCC)CCCC	7	2	10	4.52004	98.059998	416.53299
FDA_nonc	FDA_nonc1152	s1cc(nc1\C=C\c1cc(NC(=O)CC(CC)(CC)C(O)=O)ccc1)C1CCC1	4	3	10	5.8006001	79.290001	412.55399
FDA_nonc	FDA_nonc1153	s1cccc1C\C(=C/c1n(Cc2ccc(cc2)C(O)=O)c(nc1)CCCC)\C(O)=O	5	4	10	5.0107398	92.419998	424.521
FDA_nonc	FDA_nonc1154	s1nc(nc1N)/C(=N/OC(C(O)=O)(C)C)/C(=O)N[C@H]1[C@H]2SCC(C[n+]3n(C)c(N)c(NC(=O)NCCN)c3)=C(N2C1=O)C(=O)[O-]	9	7	15	-3.2776999	302.20999	666.70099
FDA_nonc	FDA_nonc1155	Brc1cc(cnc1)C(OC[C@@H]1C[C@@]2(OC)[C@H](N(C1)C)Cc1c3c2cccc3n(c1)C)=O	4	0	5	4.5815701	56.59	484.39398
FDA_nonc	FDA_nonc1156	ClC=1C2=CC(=O)[C@@H]3[C@@H](C3)[C@]2([C@H]2[C@@H]([C@H]3CC[C@@](OC(=O)C)(C(=O)C)[C@@]3(CC2)C)C=1)C	3	0	3	4.6076002	60.439999	416.94498
FDA_nonc	FDA_nonc1157	ClCC\C(=C(\c1ccc(OCCO)cc1)/c1ccccc1)\c1ccccc1	2	1	8	5.4629898	29.459999	378.89899
FDA_nonc	FDA_nonc1158	Clc1cc2c(n(cc2C2CCN(CC2)CCN2CCNC2=O)-c2ccc(F)cc2)cc1	2	1	5	4.6276002	40.509998	440.94998
FDA_nonc	FDA_nonc1159	Clc1ccc(nc1)NC(=O)C(=O)N[C@H]1CC[C@@H](C[C@H]1NC(=O)c1sc2c(n1)CCN(C2)C)C(=O)N(C)C	7	3	10	1.55597	136.63	548.06799
FDA_nonc	FDA_nonc1160	F[C@@H]1C2=CC(=O)C=C[C@@]2([C@@H]2[C@H]([C@@H]3C[C@H]4OC(O[C@@]4(C(=O)CO)[C@]3(C[C@@H]2O)C)(C)C)C1)C	6	2	2	2.2746999	93.059998	434.504
FDA_nonc	FDA_nonc1161	F[C@@H]1C2=CC(=O)CC[C@@]2([C@@H]2[C@H]([C@@H]3C[C@H]4OC(O[C@@]4(C(=O)CO)[C@]3(C[C@@H]2O)C)(C)C)C1)C	6	2	2	2.4986999	93.059998	436.51999
FDA_nonc	FDA_nonc1162	F[C@@]12[C@H]([C@@H]3C[C@H]4OC(O[C@@]4(C(=O)CO)[C@]3(C[C@@H]1O)C)(C)C)C[C@H](F)C1=CC(=O)C=C[C@@]12C	6	2	2	2.3668001	93.059998	452.49399
FDA_nonc	FDA_nonc1163	Fc1cc2onc(c2cc1)C1CCN(CC1)CCCOc1ccc(cc1OC)C(=O)C	5	0	8	4.8266001	64.800003	426.48798
FDA_nonc	FDA_nonc1164	Fc1ccc(cc1)[C@@H](O)CC[C@@H]1[C@H](N(C1=O)c1ccc(F)cc1)c1ccc(O)cc1	3	2	6	5.0792999	60.77	409.43198
FDA_nonc	FDA_nonc1165	O(C(=O)C)[C@]1(CC[C@H]2[C@H]3[C@@H]([C@@H]4C(=C[C@@H](OC(=O)C)CC4)CC3)CC[C@]12C)C#C	2	0	5	4.4259081	52.599998	384.51599
FDA_nonc	FDA_nonc1166	O(C(=O)CN[C@@H](C(=O)N1CC[C@H]1C(=O)NCc1ccc(cc1)/C(=N/O)/N)C1CCCCC1)CC	6	4	13	1.3662	146.35001	473.57401
FDA_nonc	FDA_nonc1167	O(C)c1cc2c(cc1OC)C[C@H](CC1CCN(CC1)Cc1ccccc1)C2=O	4	0	6	4.62747	38.77	379.5
FDA_nonc	FDA_nonc1168	O(CC(C)C)C[C@@H](N1CCCC1)CN(Cc1ccccc1)c1ccccc1	2	0	10	5.0966001	15.71	366.54898
FDA_nonc	FDA_nonc1169	O(CC)C(=O)[C@@H](N[C@H](C(=O)N1[C@@H]2[C@@H](C[C@H]1C(O)=O)CCCC2)C)CCc1ccccc1	5	3	11	2.7732699	95.940002	430.54498
FDA_nonc	FDA_nonc1170	O(CC)c1cc(ccc1OCC)\C=C\1/NCCc2cc(OCC)c(OCC)cc/12	4	1	9	4.9251699	48.950001	397.51498
FDA_nonc	FDA_nonc1171	O(CC)c1nc2c(n1Cc1ccc(cc1)-c1ccccc1-c1nn[nH]n1)c(ccc2)C(O)=O	7	4	7	4.2950001	118.81	440.46298
FDA_nonc	FDA_nonc1172	O(CCNC[C@H](O)COc1c2c3c([nH]c2ccc1)cccc3)c1ccccc1OC	5	3	10	3.7379999	75.739998	406.48199
FDA_nonc	FDA_nonc1173	O(C[C@@H](O)CN1CCN(CC1)CC(=O)Nc1c(cccc1C)C)c1ccccc1OC	6	2	10	2.3080399	74.269997	427.54498
FDA_nonc	FDA_nonc1174	O1CCN(CC1)CC[C@H]1CN(CC)C(=O)C1(c1ccccc1)c1ccccc1	3	0	6	3.1733	32.779999	378.51599
FDA_nonc	FDA_nonc1175	O1[C@@]2(CCC1=O)CC[C@H]1[C@H]3[C@@]4(O[C@@H]4C[C@@]12C)[C@@]1(C(=CC(=O)CC1)C[C@H]3C(OC)=O)C	4	0	2	3.1245	82.199997	414.49799
FDA_nonc	FDA_nonc1176	O1[C@@]2([C@H](OC1(C)C)C[C@H]1[C@H]3[C@@H]([C@@]4(C(=CC(=O)C=C4)CC3)C)[C@@H](O)C[C@@]12C)C(=O)CO	6	2	2	2.3267	93.059998	416.51398
FDA_nonc	FDA_nonc1177	O1[C@]2([C@@H]3[C@H]([C@H]4[C@H]5[C@H](CC[C@]24C)[C@]2(CCC(=O)C=C2[C@H]2[C@@H]5C2)C)C3)CCC1=O	2	0	0	4.3059001	43.369999	366.50098
FDA_nonc	FDA_nonc1178	O1c2c([C@H]3[C@@H](CCC(=O)C3)C1(C)C)c(O)cc(c2)C(CCCCCC)(C)C	3	1	6	6.2639999	46.529999	372.54898
FDA_nonc	FDA_nonc1179	O1c2c(cccc2C(OCCN2CCCCC2)=O)C(=O)C(C)=C1c1ccccc1	3	0	6	4.3355999	55.84	391.46698
FDA_nonc	FDA_nonc1180	O=C1C=C2CCC3C([C@]2(C=C1)C)[C@@H](O)C[C@]1(C3C[C@@H](C)[C@@]1(C(=O)CC)C)C	3	1	2	4.4965	54.369999	370.53299
FDA_nonc	FDA_nonc1181	O=C1N(c2c(CC[C@@H]1N[C@@H](CCc1ccccc1)C(OCC)=O)cccc2)CC(O)=O	5	3	10	2.57304	95.940002	424.49698
FDA_nonc	FDA_nonc1182	OC(=O)[C@@H](N(Cc1ccc(cc1)-c1ccccc1-c1nn[nH]n1)C(=O)CCCC)C(C)C	7	4	11	4.4281001	112.07	435.52798
FDA_nonc	FDA_nonc1183	OC(=O)c1ccc(cc1)C(=C)c1cc2c(cc1C)C(CCC2(C)C)(C)C	2	2	3	5.92101	37.299999	348.48599
FDA_nonc	FDA_nonc1184	OC(C)(C)c1nc(n(Cc2ccc(cc2)-c2ccccc2-c2[nH]nnn2)c1C(O)=O)CCC	8	6	8	4.2344699	129.81	446.51099
FDA_nonc	FDA_nonc1185	OCCN(CCO)c1nc(N2CCCCC2)c2nc(nc(N3CCCCC3)c2n1)N(CCO)CCO	8	4	12	-0.0176	145.44	504.63599
FDA_nonc	FDA_nonc1186	O[C@@H]1CC[C@]2([C@@H](C1)C[C@@H](O)[C@H]1[C@@H]3CC[C@H]([C@@H](CCC(O)=O)C)[C@]3(CC[C@@H]12)C)C	4	4	4	4.4779	77.760002	392.57999
FDA_nonc	FDA_nonc1187	O[C@@H]1CC[C@]2([C@@H](C1)C[C@H](O)[C@H]1[C@@H]3CC[C@H]([C@@H](CCC(O)=O)C)[C@]3(CC[C@@H]12)C)C	4	4	4	4.4779	77.760002	392.57999
FDA_nonc	FDA_nonc1188	O[C@@H]1C[C@H]2[C@H]([C@@H]3CC[C@@H]([C@@H](CCC(O)=O)C)[C@@]13C)CC[C@H]1C[C@@H](O)CC[C@@]12C	4	4	4	4.4779	77.760002	392.57999
FDA_nonc	FDA_nonc1189	O[C@H]1C[C@H]2[C@H]([C@@H]3CC[C@H]([C@@H](CCC(O)=O)C)[C@@]13C)[C@H](O)C[C@@H]1C[C@H](O)CC[C@@]12C	5	5	4	3.4487	97.989998	408.57898
FDA_nonc	FDA_nonc1190	Oc1c2NC(=O)C=Cc2c(cc1)[C@@H](O)CNC1Cc2cc(CC)c(cc2C1)CC	4	4	6	3.3680799	81.589996	392.49899
FDA_nonc	FDA_nonc1191	Oc1cc(NC(=O)C2=CNc3c(cccc3)C2=O)c(cc1C(C)(C)C)C(C)(C)C	3	3	5	5.118	78.43	392.49899
FDA_nonc	FDA_nonc1192	S(=O)(=O)(NC(=O)NC1CCC(CC1)C)c1ccc(cc1)CCNC(=O)N1CC(C)=C(CC)C1=O	5	3	11	3.0739701	124.68	490.625
FDA_nonc	FDA_nonc1193	S(C(=O)C)[C@H]1[C@H]2[C@@H]3CC[C@]4(OC(=O)CC4)[C@]3(CC[C@@H]2[C@@]2(C(=CC(=O)CC2)C1)C)C	3	0	2	4.8523002	60.439999	416.582
FDA_nonc	FDA_nonc1194	S1[C@@H](Cc2ccc(OCCN(C)c3ncnc(Oc4ccc(OC)cc4)c3)cc2)C(=O)NC1=O	6	1	10	3.68677	102.88	480.54498
FDA_nonc	FDA_nonc1195	S1c2c(N(c3c1cccc3)CCCN1CCC(CC1)CCO)cc(S(=O)(=O)N(C)C)cc2	4	1	8	4.0240998	64.089996	475.67801
FDA_nonc	FDA_nonc1196	s1c(ccc1Cc1cc(ccc1C)[C@@H]1O[C@H](CO)[C@@H](O)[C@H](O)[C@H]1O)-c1ccc(F)cc1	5	4	5	3.0637901	90.150002	444.52298
FDA_nonc	FDA_nonc1197	Brc1c2cc(ccc2oc1-c1ccccc1NS(=O)(=O)C(F)(F)F)Cn1c(C(=O)N)c(nc1CC)C1CC1	4	2	9	6.1736698	120.22	611.43896
FDA_nonc	FDA_nonc1198	ClCC(=O)[C@@]1(OC(=O)CC)[C@H](CC2C3C[C@H](F)C4=CC(=O)C=CC4(C)[C@@]3(F)C(O)CC12C)C	4	1	5	4.0510998	80.669998	484.96698
FDA_nonc	FDA_nonc1199	ClCC(=O)[C@]1(OC(=O)CC)[C@@]2([C@H]([C@@H]3CCC4=CC(=O)C=C[C@]4(C)[C@@]3(F)[C@@H](O)C2)C[C@@H]1C)C	4	1	5	4.1030998	80.669998	466.97699
FDA_nonc	FDA_nonc1200	Clc1cc(N2CCN(CC2)CCCN2N=C(N(CCOc3ccccc3)C2=O)CC)ccc1	4	0	10	4.3922	51.619999	470.017
FDA_nonc	FDA_nonc1201	Clc1ccc(cc1)[C@@H](N1CCN(CC1)Cc1cc(ccc1)C)c1ccccc1	2	0	5	5.91752	6.48	390.95798
FDA_nonc	FDA_nonc1202	FC(F)(F)COc1ccccc1OCCN[C@@H](Cc1cc(c2N(CCc2c1)CCCO)C(=O)N)C	5	3	14	3.0710399	97.050003	495.54199
FDA_nonc	FDA_nonc1203	FC(F)(\C=C\[C@@H]1[C@@H](C\C=C/CCCC(OC(C)C)=O)[C@@H](O)C[C@H]1O)COc1ccccc1	4	2	13	4.6830001	75.989998	452.53799
FDA_nonc	FDA_nonc1204	Fc1ccc(cc1)-c1c2c(nc(C3CC3)c1\C=C\[C@@H](O)C[C@@H](O)CC(O)=O)cccc2	5	4	8	4.5180998	90.650002	421.46799
FDA_nonc	FDA_nonc1205	Ic1cc(cc(I)c1OCCN(CC)CC)C(=O)c1c2c(oc1CCCC)cccc2	3	0	11	6.9361701	42.68	645.31897
FDA_nonc	FDA_nonc1206	O(C(=O)C(O)(c1ccccc1)c1ccccc1)C1CC2[N+]3(C(C1)CC2)CCCC3	2	1	5	4.0812001	46.529999	392.51898
FDA_nonc	FDA_nonc1207	O(C)c1ccc(-n2nc(c3c2C(=O)N(CC3)c2ccc(N3CCCCC3=O)cc2)C(=O)N)cc1	5	1	5	2.6995699	110.76	459.50598
FDA_nonc	FDA_nonc1208	O(C1CCCC1)c1cc2CC[C@H]3[C@@H]4CC[C@@](O)(C#C)[C@]4(CC[C@@H]3c2cc1)C	2	1	3	5.2283778	29.459999	364.52899
FDA_nonc	FDA_nonc1209	O(CC)C(=O)[C@@H](N[C@H](C(=O)N1Cc2c(C[C@H]1C(O)=O)cccc2)C)CCc1ccccc1	5	3	11	2.8334401	95.940002	438.52399
FDA_nonc	FDA_nonc1210	O1[C@@H](C[C@@H](O)CC1=O)CC[C@@H]1[C@@H]2C(=C[C@@H](C[C@@H]2OC(=O)C(CC)(C)C)C)C=C[C@@H]1C	3	1	7	4.5855999	72.830002	418.57401
FDA_nonc	FDA_nonc1211	O1[C@H](C)[C@@H](N[C@H]2C=C(CO)[C@H](O)[C@H](O)[C@H]2O)[C@H](O)[C@@H](O)[C@H]1O[C@H]1[C@H](O)[C@@H](O)[C@H](O[C@@H]1CO)O[C@H]1[C@H](O)[C@@H](O)[C@@H](O[C@@H]1CO)O	19	14	9	-8.5644999	321.17001	645.60797
FDA_nonc	FDA_nonc1212	O=C(N(O)CCCCCNC(=O)CCC(=O)N(O)CCCCCN)CCC(=O)NCCCCCN(O)C(=O)C	9	6	28	0.92210001	205.84	560.69299
FDA_nonc	FDA_nonc1213	O=C/1N[C@@H]([C@@H]2NC(=NCC2)N)C(=O)NC[C@H](N)C(=O)N[C@@H](CO)C(=O)N[C@@H](CNC(=O)C[C@@H](N)CCCN)C(=O)N\C\1=C\NC(=O)N	12	14	12	-8.2348003	378.42001	668.71698
FDA_nonc	FDA_nonc1214	O=C/1N[C@@H]([C@@H]2NC(N[C@@H](O)C2)=N)C(=O)NC[C@H](NC(=O)C[C@@H](N)CCCN)C(=O)N[C@@H](CO)C(=O)N[C@@H](CO)C(=O)N\C\1=C/NC(=O)N	13	16	12	-8.67313	390.35999	685.70001
FDA_nonc	FDA_nonc1215	O=C1N(Cc2ccc(cc2)-c2ccccc2-c2nn[nH]n2)C(=NC12CCCC2)CCCC	6	2	7	5.0437999	87.129997	428.53998
FDA_nonc	FDA_nonc1216	O=C1N(Cc2nc(c3c(n2)cccc3)C)C(=O)N(c2nc(n(c12)CC#CC)N1C[C@H](N)CCC1)C	6	1	5	2.830528	113.48	472.55298
FDA_nonc	FDA_nonc1217	O\C\1=N/[C@@H]([C@@H]2NC(NCC2)=N)/C(/O)=N\C[C@H](\N=C(/O)\C[C@@H](N)[C@H](O)CCN)/C(/O)=N/[C@@H](CO)/C(/O)=N/[C@@H](CO)/C(/O)=N/C/1=C/NC(O)=N	20	17	11	-3.5648601	412.29001	685.70001
FDA_nonc	FDA_nonc1218	O[C@H]1C[C@@H](O)[C@H](\C=C\[C@@H](O)CCc2ccccc2)[C@H]1C\C=C/CCCC(=O)NCC	4	4	13	3.1468699	89.790001	415.57401
FDA_nonc	FDA_nonc1219	Oc1c(cccc1N\N=C/1\C(=NN(C\1=O)c1cc(C)c(cc1)C)C)-c1cc(ccc1)C(O)=O	6	4	5	4.5648398	114.59	442.47498
FDA_nonc	FDA_nonc1220	Oc1cc(ccc1)[C@@]1(CCN(C[C@@H]1C)C[C@H](Cc1ccccc1)C(=O)NCC(O)=O)C	5	4	9	3.0513699	89.870003	424.54099
FDA_nonc	FDA_nonc1221	Oc1ccc(cc1CO)[C@@H](O)CNCCCCCCOCCCCc1ccccc1	5	4	16	4.4692702	81.949997	415.57401
FDA_nonc	FDA_nonc1222	S(=O)(=O)(N(CC(C)C)C[C@@H](O)[C@@H](NC(O[C@H]1CCOC1)=O)Cc1ccccc1)c1ccc(N)cc1	5	3	13	2.40277	131.19	505.63599
FDA_nonc	FDA_nonc1223	S(=O)(=O)(N(CC(C)C)C[C@@H](OP(O)(O)=O)[C@@H](NC(O[C@H]1CCOC1)=O)Cc1ccccc1)c1ccc(N)cc1	8	5	15	1.4495699	177.72	585.61499
FDA_nonc	FDA_nonc1224	S(=O)(=O)(NCC[C@@H]1N(CCC1)C)c1cc(C2=NC(=O)c3n(nc(c3N2)CCC)C)c(OCCC)cc1	7	2	11	3.29567	117.92	516.66699
FDA_nonc	FDA_nonc1225	S(C(=O)[C@]1(OC(=O)CC)[C@@]2([C@H]([C@@H]3C[C@H](F)C4=CC(=O)C=C[C@]4(C)[C@@]3(F)[C@@H](O)C2)C[C@H]1C)C)CF	4	1	6	4.4299998	80.669998	500.578
FDA_nonc	FDA_nonc1226	S1[C@H]2N(C(C(O)=O)=C(C1)CSc1nnnn1C)C(=O)[C@H]2NC(=O)C(NC(=O)N1CCN(CC)C(=O)C1=O)c1ccc(O)cc1	11	5	12	-0.6573	220.25999	645.67798
FDA_nonc	FDA_nonc1227	S1[C@H]2N(C(C(O)=O)=C(C1)CSc1nnnn1C)C(=O)[C@H]2NC(=O)[C@H](NC(=O)c1cnc(cc1O)C)c1ccc(O)cc1	11	6	11	0.78141999	212.75999	612.64801
FDA_nonc	FDA_nonc1228	s1c2c(cc1)c(N1CCN(CC1)CCCCOc1cc3NC(=O)C=Cc3cc1)ccc2	3	1	7	4.8477998	44.810001	433.57599
FDA_nonc	FDA_nonc1229	Brc1cc(OC)c(OC)cc1C[N+]1(CCOCC1)CCOCCC1C2CC(CC1)C2(C)C	4	0	10	5.5587001	36.919998	511.521
FDA_nonc	FDA_nonc1230	Cl\C(=C(/c1ccc(OCCN(CC)CC)cc1)\c1ccccc1)\c1ccccc1	2	0	9	6.37989	12.47	405.96899
FDA_nonc	FDA_nonc1231	ClCC\C(=C(\c1ccc(OCCN(C)C)cc1)/c1ccccc1)\c1ccccc1	2	0	9	6.03229	12.47	405.96899
FDA_nonc	FDA_nonc1232	Clc1cc(Cl)cc2c1cc(c1c2cc(cc1)C(F)(F)F)[C@@H](O)CCN(CCCC)CCCC	2	1	11	9.0513	23.469999	500.43198
FDA_nonc	FDA_nonc1233	Clc1cc(Cl)ccc1C1(OC(CO1)COc1ccc(N2CCN(CC2)C(=O)C)cc1)Cn1ccnc1	5	0	8	4.7837	69.059998	531.44
FDA_nonc	FDA_nonc1234	Clc1cc(Cl)ccc1[C@@]1(O[C@H](CO1)COc1ccc(N2CCN(CC2)C(C)C)cc1)Cn1ncnc1	6	0	8	5.0405998	64.879997	532.47198
FDA_nonc	FDA_nonc1235	Clc1cc2c(N(CCC[C@H]2O)C(=O)c2ccc(NC(=O)c3ccccc3C)cc2C)cc1	3	2	5	5.7786398	69.639999	448.94998
FDA_nonc	FDA_nonc1236	FC(F)(F)c1cc(OC[C@H](O)\C=C\[C@@H]2[C@@H](C\C=C/CCCC(OC(C)C)=O)[C@@H](O)C[C@H]2O)ccc1	5	3	14	4.7389002	96.220001	500.55399
FDA_nonc	FDA_nonc1237	F[C@@]12[C@H]([C@@H]3C[C@H]4OC(O[C@@]4(C(=O)COC(=O)C)[C@]3(C[C@@H]1O)C)(C)C)C[C@H](F)C1=CC(=O)C=C[C@@]12C	6	1	4	2.9375999	99.129997	494.53098
FDA_nonc	FDA_nonc1238	Fc1ccc(cc1)C(N1CCN(CC1)C\C=C\c1ccccc1)c1ccc(F)cc1	2	0	6	5.4807	6.48	404.504
FDA_nonc	FDA_nonc1239	Fc1ccc(cc1)C(N1CCN(CC1)c1nc(nc(n1)NCC=C)NCC=C)c1ccc(F)cc1	4	2	10	4.3527002	69.209999	477.56299
FDA_nonc	FDA_nonc1240	Fc1ccc(cc1)C1(CCC(N2C[C@@H](C)[C@@](CC2)(C(O)=O)c2ccccc2)CC1)C#N	4	2	5	4.894084	64.330002	420.52798
FDA_nonc	FDA_nonc1241	N1(CCN(CC1)C\C=C\c1ccccc1)C(c1ccccc1)c1ccccc1	2	0	6	5.2024999	6.48	368.52399
FDA_nonc	FDA_nonc1242	O(C(=O)C(C)C)c1ccc(cc1[C@H](CCN(C(C)C)C(C)C)c1ccccc1)CO	3	1	11	5.6475	49.77	411.586
FDA_nonc	FDA_nonc1243	O(C(=O)C=1[C@H](C(C(OC)=O)=C(NC=1C)C)c1cc([N+](=O)[O-])ccc1)CCN(Cc1ccccc1)C	3	1	11	3.9442	113.69	479.53299
FDA_nonc	FDA_nonc1244	O1[C@@H](C)[C@@H](O)[C@@H](N)C[C@@H]1O[C@@H]1c2c(C[C@](O)(C1)C(=O)C)c(O)c1c(C(=O)c3c(cccc3)C1=O)c2O	10	5	3	1.11577	176.61	497.5
FDA_nonc	FDA_nonc1245	O1[C@@H](C[C@H]2CO[C@@H](C\C(=C\C(OCCCCCCCCC(O)=O)=O)\C)[C@H](O)[C@@H]2O)[C@@H]1[C@H]([C@@H](O)C)C	8	5	17	2.5925	146.05	500.629
FDA_nonc	FDA_nonc1246	O=C(N(CCCN(C)C)C(=O)NCC)[C@@H]1C[C@H]2[C@H](N(C1)CC=C)Cc1c3c2cccc3[nH]c1	4	2	11	3.1938701	71.68	451.61499
FDA_nonc	FDA_nonc1247	O[C@@H]1C[C@H](O)[C@H](C\C=C/CCCC(OC(C)C)=O)[C@H]1CC[C@@H](O)CCc1ccccc1	4	3	14	4.1863699	86.989998	432.60098
FDA_nonc	FDA_nonc1248	S(=O)(=O)(Nc1cc2c(cc(cc2)-c2cc(N3C=CC(=O)NC3=O)cc(C(C)(C)C)c2OC)cc1)C	5	2	6	4.7543001	104.81	493.58398
FDA_nonc	FDA_nonc1249	S(O)(=O)(=O)CCNC(=O)CC[C@@H](C)C1CC[C@H]2[C@H]3[C@H](CC[C@]12C)[C@@]1([C@@H](C[C@H](O)CC1)C[C@@H]3O)C	6	6	8	2.8316	123.93	499.71298
FDA_nonc	FDA_nonc1250	o1c2c(cc1C(=O)N)cc(N1CCN(CC1)CCCCc1c3cc(ccc3[nH]c1)C#N)cc2	3	2	8	4.0295539	102.29	441.535
FDA_nonc	FDA_nonc1251	s1cccc1C(O)(C(O[C@@H]1C2CC[N+](C1)(CC2)CCCOc1ccccc1)=O)c1sccc1	3	1	10	4.9783001	55.759998	484.66098
FDA_nonc	FDA_nonc1252	Clc1ccc(N2C3=C\C(=N/C(C)C)\C(Nc4ccc(Cl)cc4)=CC3=Nc3c2cccc3)cc1	2	1	4	7.9604998	39.990002	473.40698
FDA_nonc	FDA_nonc1253	FC(F)(F)c1ccc(cc1NC(=O)[C@H]1CC[C@H]2[C@H]3[C@H](CC[C@]12C)[C@@]1([C@H](NC(=O)C=C1)CC3)C)C(F)(F)F	2	2	5	7.1991	58.200001	528.53699
FDA_nonc	FDA_nonc1254	F[C@@]12[C@H]([C@@H]3CC[C@](OC(=O)CCC)(C(=O)COC(=O)C)[C@]3(C[C@@H]1O)C)C[C@H](F)C1=CC(=O)C=C[C@@]12C	5	1	8	3.5195	106.97	508.55798
FDA_nonc	FDA_nonc1255	F[C@@]12[C@H]([C@@H]3C[C@@H](C)[C@](O)(C(=O)COC(=O)C(C)(C)C)[C@]3(C[C@@H]1O)C)C[C@H](F)C1=CC(=O)C=C[C@@]12C	5	2	5	3.4407001	100.9	494.57498
FDA_nonc	FDA_nonc1256	O(C(OCC)=O)C1(CCC2C3C(C4(C(=CC(=O)C=C4)CC3)C)C(O)CC12C)C(=O)COC(=O)CC	5	1	9	3.6993001	116.2	488.577
FDA_nonc	FDA_nonc1257	O(C)c1cc(ccc1OC)CCN(CCC[C@@](C(C)C)(C#N)c1cc(OC)c(OC)cc1)C	6	0	14	5.0930538	63.950001	454.61099
FDA_nonc	FDA_nonc1258	O(C)c1cc2C[C@H](N(Cc2cc1OC)C(=O)[C@@H](N[C@@H](CCc1ccccc1)C(OCC)=O)C)C(O)=O	7	3	13	2.8506401	114.4	498.57599
FDA_nonc	FDA_nonc1259	O(CC)c1cc(ccc1C(O)=O)CC(=O)N[C@@H](CC(C)C)c1ccccc1N1CCCCC1	4	3	11	5.3153701	78.870003	452.595
FDA_nonc	FDA_nonc1260	O1c2c(ccc(NC(=O)c3ccc(OCCCCc4ccccc4)cc3)c2)C(=O)C=C1c1nn[nH]n1	7	3	10	4.4698701	119.09	481.51199
FDA_nonc	FDA_nonc1261	O=C(NC(CC1CCC1)C(=O)C(=O)N)[C@H]1N(C[C@H]2[C@@H]1C2(C)C)C(=O)[C@@H](NC(=O)NC(C)(C)C)C(C)(C)C	5	4	14	1.7112	150.7	519.68701
FDA_nonc	FDA_nonc1262	O=C1CC[C@@H]2[C@@H]3[C@H]([C@@H]4CC[C@H](OC(=O)CCc5ccccc5)[C@]4(CC3)C)CCC2=C1	2	0	5	5.67277	43.369999	406.56598
FDA_nonc	FDA_nonc1263	O=C1CC[C@@]2([C@@H]3[C@H]([C@@H]4CC[C@](O)(C(=O)COC(=O)CN(CC)CC)[C@]4(C[C@@H]3O)C)CCC2=C1)C	6	2	8	2.6743	104.14	475.62598
FDA_nonc	FDA_nonc1264	O=C1CC[C@@]2([C@@H]3[C@H]([C@@H]4CC[C@](OC(=O)CCCCC)(C(=O)C)[C@]4(CC3)C)CCC2=C1)C	3	0	7	5.9696002	60.439999	428.61298
FDA_nonc	FDA_nonc1265	OC=1[C@@H](N(C)C)[C@@H]2C[C@H]3C(=C(O)[C@]2(O)C(=O)C=1C(=O)NCN1CCCC1)C(=O)c1c(cccc1O)[C@]3(O)C	10	8	5	0.78130001	170.87	527.57397
FDA_nonc	FDA_nonc1266	O[C@@H]1C\C(=C\C=C/2\[C@@H]3CC[C@H]([C@@H](CCCC(C)C)C)[C@]3(CCC\2)C)\C(CC1)=C	1	1	6	7.619	20.23	384.64798
FDA_nonc	FDA_nonc1267	O[C@@H]1C\C(=C\C=C/2\[C@@H]3CC[C@H]([C@@H](CCCC(O)(C)C)C)[C@]3(CCC\2)C)\C(CC1)=C	2	2	6	6.7339001	40.459999	400.647
FDA_nonc	FDA_nonc1268	O[C@@H]1C\C(\C[C@@H](O)C1)=C\C=C/1\[C@@H]2CC[C@H]([C@@H](\C=C\[C@@H](C(O)(C)C)C)C)[C@]2(CCC\1)C	3	3	5	5.5605998	60.689999	416.646
FDA_nonc	FDA_nonc1269	O[C@H]1C[C@H](O)C\C(=C\C=C/2\[C@@H]3CC[C@H]([C@@H](CCCC(C)C)C)[C@]3(CCC\2)C)\C1=C	2	2	6	6.5897999	40.459999	400.647
FDA_nonc	FDA_nonc1270	O[C@H]1C[C@H](O)C\C(=C\C=C/2\[C@@H]3CC[C@H]([C@@H](CCCC(O)(C)C)C)[C@]3(CCC\2)C)\C1=C	3	3	6	5.7047	60.689999	416.646
FDA_nonc	FDA_nonc1271	O[C@H]1C[C@H](O)C\C(=C\C=C/2\[C@@H]3CC[C@H]([C@@H](\C=C\[C@@H](O)C4CC4)C)[C@]3(CCC\2)C)\C1=C	3	3	5	5.0906	60.689999	412.61398
FDA_nonc	FDA_nonc1272	P(OC[C@H]1O[C@@H](n2c3ncnc(N)c3nc2)[C@H](O)[C@@H]1O)(OP(OC[C@@H](O)[C@@H](O)[C@@H](O)CN1C2=NC(=O)NC(=O)C2=Nc2cc(C)c(cc12)C)(O)=O)(O)=O	19	11	13	-3.8260601	356.42001	785.55701
FDA_nonc	FDA_nonc1273	S(=O)(=O)(NC(=O)NC1CCCCC1)c1ccc(cc1)CCN1C(=O)C(c2c(cc(OC)cc2)C1=O)(C)C	6	2	9	3.51847	121.88	527.64197
FDA_nonc	FDA_nonc1274	S(=O)(=O)(Nc1nc(nc(OCCO)c1Oc1ccccc1OC)-c1ncccn1)c1ccc(cc1)C(C)(C)C	8	2	11	4.2038999	145.64999	551.62396
FDA_nonc	FDA_nonc1275	S(=O)(=O)([O-])c1cc(\C(=C\2/C=CC(=[N+](CC)CC)C=C/2)\c2ccc(N(CC)CC)cc2)c(S(O)(=O)=O)cc1	3	3	9	3.35639	111.83	544.69299
FDA_nonc	FDA_nonc1276	S(C(=O)[C@]1(OC(=O)c2occc2)[C@@]2([C@H]([C@@H]3C[C@H](F)C4=CC(=O)C=C[C@]4(C)[C@@]3(F)[C@@H](O)C2)C[C@H]1C)C)CF	4	1	6	4.9267998	93.809998	538.58301
FDA_nonc	FDA_nonc1277	Cl[C@@]12[C@H]([C@@H]3C[C@H](C)[C@](OC(=O)CC)(C(=O)COC(=O)CC)[C@]3(C[C@@H]1O)C)CCC1=CC(=O)C=C[C@@]12C	5	1	8	4.0868001	106.97	521.04999
FDA_nonc	FDA_nonc1278	Clc1cc2N(c3c(CCc2cc1)cccc3)CCCN1CCC(N2CCCCC2)(CC1)C(O)=N	4	2	6	5.8225098	53.799999	481.08398
FDA_nonc	FDA_nonc1279	Clc1ccc(cc1)[C@@H](N1CCN(CC1)Cc1ccc(cc1)C(C)(C)C)c1ccccc1	2	0	6	6.9066	6.48	433.039
FDA_nonc	FDA_nonc1280	Clc1ccccc1C[N+](CCNC(=O)C(=O)NCC[N+](Cc1ccccc1Cl)(CC)CC)(CC)CC	2	2	17	5.1719999	58.200001	537.57599
FDA_nonc	FDA_nonc1281	F[C@@]12[C@H]([C@@H]3C[C@H]4OC5(O[C@@]4(C(=O)COC(=O)C)[C@]3(C[C@@H]1O)C)CCCC5)CCC1=CC(=O)C=C[C@@]12C	6	1	4	3.5237999	99.129997	502.57898
FDA_nonc	FDA_nonc1282	Fc1ccc(cc1)C(CCCN1CCC(N2c3c(NC2=O)cccc3)CC1)c1ccc(F)cc1	2	1	7	6.3934002	35.580002	461.556
FDA_nonc	FDA_nonc1283	Fc1ccc(cc1)Cn1c2c(nc1NC1CCN(CC1)CCc1ccc(OC)cc1)cccc2	3	1	8	5.6176701	42.32	458.58099
FDA_nonc	FDA_nonc1284	O(C(CC)(C(O)=O)C)c1cc(ccc1)C1(CCCCC1)c1ccc(OC(CC)(C(O)=O)C)cc1	6	4	10	6.2010002	93.059998	468.59
FDA_nonc	FDA_nonc1285	O(C)c1ccc(cc1C12CC3CC(C1)CC(C2)C3)-c1cc2c(cc(cc2)C(O)=O)cc1	3	2	4	6.6813998	46.529999	412.52899
FDA_nonc	FDA_nonc1286	O1CCc2cc(ccc12)CCN1C[C@@H](CC1)C(C(=O)N)(c1ccccc1)c1ccccc1	3	1	7	3.9574399	55.560001	426.56
FDA_nonc	FDA_nonc1287	O1[C@H](CO)[C@@H](O)C(O[C@@H]2O[C@H](C(O)=O)[C@@H](O)[C@H](O)[C@H]2O)[C@@H](NC(=O)C)[C@@H]1O[C@H]1[C@H](O)[C@@H](O)[C@@H](O[C@@H]1C(O)=O)OC1[C@@H](NC(=O)C)[C@@H](O[C@H](CO)[C@H]1O)O	23	16	14	-9.2765999	399.70999	776.651
FDA_nonc	FDA_nonc1288	O1c2c(C(=O)C=C1c1cc(O)c(OC)cc1)c(O)cc(O[C@@H]1O[C@H](CO[C@@H]3O[C@@H](C)[C@H](O)[C@@H](O)[C@H]3O)[C@@H](O)[C@H](O)[C@H]1O)c2	14	8	7	-1.2469	234.28999	608.54901
FDA_nonc	FDA_nonc1289	O=C1CC[C@@H]2[C@@H]3[C@H]([C@@H]4CC[C@H](OC(=O)CCCCCCCCC)[C@]4(CC3)C)CCC2=C1	2	0	10	7.1806998	43.369999	428.65698
FDA_nonc	FDA_nonc1290	OC(=O)C1(CCN(CC1)CCC(C#N)(c1ccccc1)c1ccccc1)c1ccccc1	4	2	8	5.0047841	64.330002	424.54398
FDA_nonc	FDA_nonc1291	O[C@@H]1C\C(=C/C=C\2/[C@@H]3CC[C@H]([C@@H](\C=C\[C@@H](C(C)C)C)C)[C@]3(CCC/2)C)\[C@H](CC1)C	1	1	5	7.7209001	20.23	398.67499
FDA_nonc	FDA_nonc1292	O[C@@H]1C\C(=C\C=C/2\[C@@H]3CC[C@H]([C@@H](\C=C\[C@@H](C(C)C)C)C)[C@]3(CCC\2)C)\C(CC1)=C	1	1	5	7.6409998	20.23	396.659
FDA_nonc	FDA_nonc1293	s1nc(N2CCN(CC2)C[C@@H]2CCCC[C@H]2CN2C(=O)[C@H]3[C@H]([C@@H]4CC[C@H]3C4)C2=O)c2c1cccc2	4	0	5	4.2557998	56.75	492.68799
FDA_nonc	FDA_nonc1294	Clc1ccc(cc1)C1(O)CCN(CC1)CCC(C(=O)N(C)C)(c1ccccc1)c1ccccc1	3	1	8	5.3994999	43.779999	477.048
FDA_nonc	FDA_nonc1295	FC1(F)CCC(CC1)C(=O)N[C@@H](CCN1[C@H]2CC(n3c(nnc3C)C(C)C)C[C@@H]1CC2)c1ccccc1	4	1	9	6.1419201	63.049999	513.677
FDA_nonc	FDA_nonc1296	Fc1cc(ccc1)-c1ccc(nc1)\C=C\[C@@H]1[C@H]2[C@@H](C[C@H]3[C@H]1CC[C@@H](\N=C(\OCC)/O)C3)C(O[C@@H]2C)=O	4	1	6	5.8339	81.010002	492.591
FDA_nonc	FDA_nonc1297	Fc1ccc(cc1)C(CCCN1CCC2(N(CNC2=O)c2ccccc2)CC1)c1ccc(F)cc1	2	1	7	5.3053999	35.580002	475.58298
FDA_nonc	FDA_nonc1298	O(C(=O)[C@@H](CC1(CCCC1)C(=O)NC1CCC(CC1)C(O)=O)COCCOC)c1cc2CCCc2cc1	6	3	14	4.0699401	111.16	515.64697
FDA_nonc	FDA_nonc1299	O(Cc1ccccc1)CC[N+]12CCC(CC1)(CC2)C(O)(c1ccccc1)c1ccccc1	2	1	8	5.7178998	29.459999	428.59598
FDA_nonc	FDA_nonc1300	O1CC(=CC1=O)[C@H]1CC[C@]2(O)[C@H]3[C@@H]([C@]4(CO)[C@@](O)(C[C@@H](O[C@@H]5O[C@@H](C)[C@H](O)[C@@H](O)[C@H]5O)C[C@H]4O)CC3)[C@H](O)C[C@]12C	11	8	4	-1.515	206.60001	584.659
FDA_nonc	FDA_nonc1301	O1[C@@H](C[C@@H](OC(=O)[C@@H](NC=O)CC(C)C)CCCCCCCCCCC)[C@H](CCCCCC)C1=O	3	1	24	6.8818998	81.699997	495.745
FDA_nonc	FDA_nonc1302	O1[C@@H]2[C@]34[C@@]5([C@H](N(CC3)CC3CC3)Cc3c4c1c(O)cc3)C[C@H]([C@](O)(C(C)(C)C)C)[C@]2(OC)CC5	5	2	5	4.4137702	62.16	467.64999
FDA_nonc	FDA_nonc1303	O1[C@](NC(=O)[C@@H]2C[C@H]3[C@H](N(C2)C)Cc2c4c3cccc4[nH]c2)(C(C)C)C(=O)N2[C@@H](C)C(=O)N3[C@@H](CCC3)[C@]12O	6	3	4	1.49437	118.21	535.64496
FDA_nonc	FDA_nonc1304	O1c2c(CC[C@]1(CCC[C@@H](CCC[C@@H](CCCC(C)C)C)C)C)c(C)c(O)c(C)c2C	2	1	12	8.84023	29.459999	430.71698
FDA_nonc	FDA_nonc1305	O1c2c(OC1)cc1[C@@H]3[C@@]4(N(CCc1c2)CCC4)C=C(OC)[C@H]3OC(=O)C(O)(CCCC(O)(C)C)CC(OC)=O	8	2	11	2.5806701	123.99	545.62897
FDA_nonc	FDA_nonc1306	O=C1CCC2=C3[C@H]([C@@H]4CC[C@@](O)(C#CC)[C@]4(C[C@@H]3c3ccc(N(C)C)cc3)C)CCC2=C1	2	1	3	5.406508	40.540001	429.604
FDA_nonc	FDA_nonc1307	OC=1[C@@H](N(C)C)[C@@H]2C[C@H]3C(=C(O)[C@]2(O)C(=O)C=1C(=O)N)C(=O)c1c(C3)c(N(C)C)cc(NC(=O)CNC(C)(C)C)c1O	10	9	8	0.51317	205.75999	585.65796
FDA_nonc	FDA_nonc1308	OC=1[C@@H](N(C)C)[C@@H]2C[C@H]3C(=C(O)[C@]2(O)C(=O)C=1C(=O)NCNCCCC[C@H](N)C(O)=O)C(=O)c1c(cccc1O)[C@]3(O)C	13	12	11	-0.1427	242.98	602.64099
FDA_nonc	FDA_nonc1309	Clc1cc(c-2c(c1)\C(\c1cc(Cl)ccc1-2)=C/c1ccc(Cl)cc1)[C@@H](O)CN(CCCC)CCCC	2	1	10	9.0644903	23.469999	528.95099
FDA_nonc	FDA_nonc1310	FC(F)(F)c1cc(N2CCN(CC2)CCOC(=O)c2ccccc2Nc2c3c(ncc2)cc(cc3)C(F)(F)F)ccc1	3	1	10	7.618	57.700001	588.552
FDA_nonc	FDA_nonc1311	O(C(=O)C1(CCN(CC1)CCC(C#N)(c1ccccc1)c1ccccc1)c1ccccc1)CC	3	0	10	5.483284	53.330002	452.59799
FDA_nonc	FDA_nonc1312	O(C(=O)c1ccc(NCCCC)cc1)CCOCCOCCOCCOCCOCCOCCOCCOCCOC	10	1	33	2.8346	121.4	603.75
FDA_nonc	FDA_nonc1313	O(CCCOC)c1cc(ccc1OC)C[C@H](C(C)C)C[C@H](N)[C@@H](O)C[C@@H](C(C)C)C(=O)NCC(C(=O)N)(C)C	7	4	20	3.2934699	146.13	551.76898
FDA_nonc	FDA_nonc1314	O(CC[N+](CC)(CC)CC)c1c(OCC[N+](CC)(CC)CC)cccc1OCC[N+](CC)(CC)CC	3	0	21	5.4524999	27.690001	510.828
FDA_nonc	FDA_nonc1315	O1C(COC(=O)c2c3n(Cc4ccc(cc4)-c4ccccc4C=4NC(ON=4)=O)c(OCC)nc3ccc2)=C(OC1=O)C	5	1	10	5.3731999	139.57001	568.54199
FDA_nonc	FDA_nonc1316	OC1CC2C(C\C(\C2)=C/CCCC(OCC(=O)c2ccccc2)=O)C1\C=C\C(O)C(CC#CC)C	4	2	13	4.8828082	83.830002	478.629
FDA_nonc	FDA_nonc1317	P(OC(OC(=O)CC)C(C)C)(=O)(CCCCc1ccccc1)CC(=O)N1C[C@@H](C[C@H]1C(O)=O)C1CCCCC1	6	2	16	5.0510702	110.21	563.672
FDA_nonc	FDA_nonc1318	S(CC(O[C@@H]1C[C@](C=C)(C)[C@@H](O)[C@@H]([C@]23[C@H]([C@@]1(C)[C@@H](CC2)C)C(=O)CC3)C)=O)C1C[C@@H]2N([C@H](C1)CC2)C	4	1	6	5.2512999	66.839996	517.77496
FDA_nonc	FDA_nonc1319	O(C(=O)C)[C@H]/1C[C@]2([C@@H](C[C@@H](O)[C@@H]3[C@@]2(CC[C@H]2[C@H](C)[C@H](O)CC[C@@]23C)C)\C\1=C(/CC\C=C(\C)/C)\C(O)=O)C	5	4	6	5.6661	104.06	516.71899
FDA_nonc	FDA_nonc1320	O1[C@@H](Oc2ccc3c(OC(=O)C(NC(=O)c4cc(C\C=C(\C)/C)c(O)cc4)=C3O)c2C)[C@H](O)[C@H](OC(=O)N)[C@@H](OC)C1(C)C	9	5	10	3.1383901	196.10001	612.63196
FDA_nonc	FDA_nonc1321	O=C1c2c(cccc2)C(=O)C(C)=C1C\C=C(\CCC[C@@H](CCC[C@@H](CCCC(C)C)C)C)/C	2	0	14	9.1576004	34.139999	450.707
FDA_nonc	FDA_nonc1322	OC/1=Nc2cc(ccc2\C\1=C(\Nc1ccc(N(C(=O)CN2CCN(CC2)C)C)cc1)/c1ccccc1)C(OC)=O	6	2	9	4.2653999	97.709999	539.63599
FDA_nonc	FDA_nonc1323	S(=O)(=O)(NC(=O)c1cc(OC)c(cc1)Cc1c2cc(NC(OC3CCCC3)=O)ccc2n(c1)C)c1ccccc1C	5	2	11	6.05509	115.73	575.68597
FDA_nonc	FDA_nonc1324	S(=O)(=O)(Nc1cc(ccc1)[C@@H](CC)C=1C(=O)C[C@](OC=1O)(CCc1ccccc1)CCC)c1ncc(cc1)C(F)(F)F	6	3	12	7.63697	105.59	602.67401
FDA_nonc	FDA_nonc1325	S(=O)(=O)(Nc1cc2c(oc(CCCC)c2C(=O)c2ccc(OCCCN(CCCC)CCCC)cc2)cc1)C	5	1	18	7.0489702	88.849998	556.76801
FDA_nonc	FDA_nonc1326	S(C(Sc1cc(C(C)(C)C)c(O)c(c1)C(C)(C)C)(C)C)c1cc(C(C)(C)C)c(O)c(c1)C(C)(C)C	2	2	8	9.9083004	40.459999	516.85498
FDA_nonc	FDA_nonc1327	Brc1cc2cc([C@H]([C@@](O)(CCN(C)C)c3c4c(ccc3)cccc4)c3ccccc3)c(OC)nc2cc1	3	1	8	7.4419999	45.59	555.51599
FDA_nonc	FDA_nonc1328	O(C(=O)N(CCCCCCCCCCN(C(Oc1cc([N+](C)(C)C)ccc1)=O)C)C)c1cc([N+](C)(C)C)ccc1	2	0	19	6.7621999	59.080002	556.79199
FDA_nonc	FDA_nonc1329	O(C)c1c(OC)cc(cc1OC)C(O[C@@H]1C[C@H]2[C@H](C[C@H]3N(CCc4c5c([nH]c34)cccc5)C2)[C@H](C(OC)=O)[C@H]1OC)=O	7	1	9	4.2579699	108.55	578.66199
FDA_nonc	FDA_nonc1330	O1CCN(CC1)[C@H]1C[C@]2([C@H](C[C@@H]1O)CC[C@H]1[C@@H]3C[C@H]([N+]4(CCCC4)CC=C)[C@H](OC(=O)C)[C@]3(CC[C@@H]12)C)C	4	1	6	4.4074998	59	529.78601
FDA_nonc	FDA_nonc1331	O1[C@@]2([C@H](OC1C1CCCCC1)C[C@H]1[C@H]3[C@@H]([C@@]4(C(=CC(=O)C=C4)CC3)C)[C@@H](O)C[C@@]12C)C(=O)COC(=O)C(C)C	6	1	6	4.7038999	99.129997	540.69696
FDA_nonc	FDA_nonc1332	O=C(N1CCc2[nH]c(nc2-c2c1cccc2)C)c1ccc(NC(=O)c2ccccc2-c2ccccc2)cc1	4	3	6	6.5072899	78.089996	498.586
FDA_nonc	FDA_nonc1333	OC(C1CCN(CC1)CCC[C@H](O)c1ccc(cc1)C(C(O)=O)(C)C)(c1ccccc1)c1ccccc1	5	4	10	5.9175	81	501.66699
FDA_nonc	FDA_nonc1334	S(C[C@H](NC(=O)c1cccc(O)c1C)[C@H](O)CN1C[C@@H]2[C@H](C[C@H]1C(=O)NC(C)(C)C)CCCC2)c1ccccc1	5	4	12	4.7476201	101.9	567.79498
FDA_nonc	FDA_nonc1335	O(C(COC(=O)CCCc1ccccc1)COC(=O)CCCc1ccccc1)C(=O)CCCc1ccccc1	3	0	20	6.0532098	78.900002	530.66101
FDA_nonc	FDA_nonc1336	O(CCOCCOCCOCCOCCOCCOCCOCCOCCO)c1ccc(cc1)CCCCCCCCC	10	1	35	4.4835701	103.3	616.83301
FDA_nonc	FDA_nonc1337	O1C(C(C)C)C(=O)N(C)[C@@H](C(C)C)C(OC(C(C)C)C(=O)N(C)[C@@H](C(C)C)C(OC(C(C)C)C(=O)N(C)[C@@H](C(C)C)C1=O)=O)=O	6	0	6	3.1524	139.83	639.83099
FDA_nonc	FDA_nonc1338	O1[C@H](C)[C@@H](O)[C@H](N)[C@H](O)C1O[C@H]1\C=C\C=C\C=C\C=C\C[C@H](OC(=O)\C=C\[C@H]2O[C@@H]2C[C@H](O)C[C@]2(O[C@@H](C1)[C@H](C(O)=O)[C@@H](O)C2)O)C	13	8	3	0.1197	230.99001	665.73297
FDA_nonc	FDA_nonc1339	O1[C@](NC(=O)[C@@H]2C=C3[C@H](N(C2)C)Cc2c4c3cccc4[nH]c2)(C)C(=O)N2[C@@H](Cc3ccccc3)C(=O)N3[C@@H](CCC3)[C@]12O	6	3	5	1.9907399	118.21	581.67297
FDA_nonc	FDA_nonc1340	O1[C@](NC(=O)[C@@H]2C[C@H]3[C@H](N(C2)C)Cc2c4c3cccc4[nH]c2)(C)C(=O)N2[C@@H](Cc3ccccc3)C(=O)N3[C@@H](CCC3)[C@]12O	6	3	5	2.0810399	118.21	583.68896
FDA_nonc	FDA_nonc1341	OC(=O)c1ccccc1-c1ccc(cc1)Cn1c2c(nc1CCC)c(cc(c2)-c1nc2c(n1C)cccc2)C	4	2	7	7.8899899	72.940002	514.62897
FDA_nonc	FDA_nonc1342	S(=O)(=O)(C(C)(C)C)C[C@H](Cc1ccccc1)C(=O)N[C@@H](Cc1[nH]cnc1)C(=O)N[C@@H]([C@H](O)[C@H](O)C1CC1)CC1CCCCC1	8	6	18	3.0961399	161.48	630.85101
FDA_nonc	FDA_nonc1343	FC(F)(F)C(=O)NC1CC(OC(C)C1O)O[C@@H]1c2c(C[C@](O)(C1)C(=O)COC(=O)CCCC)c(O)c1c(C(=O)c3c(cccc3OC)C1=O)c2O	12	5	13	2.5576701	215.22	723.64996
FDA_nonc	FDA_nonc1344	O(C(=O)C)[C@@H]1[C@@]2([C@H]([C@H]3[C@H](CC2)[C@@]2([C@H](C[C@H](OC(=O)C)[C@@H](N4CCCCC4)C2)CC3)C)C[C@@H]1[N+]1(CCCCC1)C)C	3	0	6	5.9658999	55.84	557.83997
FDA_nonc	FDA_nonc1345	O(C(=O)CCN(C(=O)c1cc2nc(n(c2cc1)C)CNc1ccc(cc1)/C(=N/C(OCCCCCC)=O)/N)c1ncccc1)CC	6	2	19	6.2282	154.03	627.74597
FDA_nonc	FDA_nonc1346	O1[C@@H]2[C@]34CCN([C@H](Cc5c3c1c(O)cc5)[C@]4(O)CC[C@@H]2OCCOCCOCCOCCOCCOCCOCCOC)CC=C	12	2	24	1.86347	126.77	651.79401
FDA_nonc	FDA_nonc1347	S(=O)(=O)(CCN(CC)CC)[C@H]1C2N(CC1)C(=O)c1nc(oc1)CC(=O)C[C@H](O)\C=C(\C=C/CNC(=O)\C=C/[C@@H](C)[C@H](OC2=O)C(C)C)/C	9	2	7	2.2692699	176.42	690.85901
FDA_nonc	FDA_nonc1348	S(O)(=O)(=O)c1cc2c(c(O)c1N=Nc1ccc(cc1C)-c1cc(C)c(N=Nc3c(O)c4c(cc3S(O)(=O)=O)cc(S(O)(=O)=O)cc4N)cc1)c(N)cc(S(O)(=O)=O)c2	18	16	9	4.4072399	359.42001	872.89001
FDA_nonc	FDA_nonc1349	Clc1cc(Cl)ccc1[C@@]1(O[C@H](CO1)COc1ccc(N2CCN(CC2)c2ccc(N3C=NN(C(CC)C)C3=O)cc2)cc1)Cn1ncnc1	7	0	11	6.8206	100.79	705.64697
FDA_nonc	FDA_nonc1350	Clc1cc2nc(ccc2cc1)\C=C\c1cc(ccc1)[C@H](SCC1(CC1)CC(O)=O)CCc1ccccc1C(O)(C)C	4	3	12	9.35497	70.419998	586.19598
FDA_nonc	FDA_nonc1351	O(C(=O)C)[C@@H]1[C@@]2([C@H]([C@H]3[C@H](CC2)[C@@]2([C@H](C[C@H](OC(=O)C)[C@@H](N4CC[N+](CC4)(C)C)C2)CC3)C)C[C@@H]1N1CC[N+](CC1)(C)C)C	4	0	6	3.6335001	59.080002	602.90497
FDA_nonc	FDA_nonc1352	O(C(=O)C)[C@@H]1[C@@]2([C@H]([C@H]3[C@H](CC2)[C@@]2([C@H](C[C@H](OC(=O)C)[C@@H]([N+]4(CCCCC4)C)C2)CC3)C)C[C@@H]1[N+]1(CCCCC1)C)C	2	0	6	6.1104999	52.599998	572.875
FDA_nonc	FDA_nonc1353	O(C)c1c(OC)cc(cc1OC)\C=C\C(O[C@@H]1C[C@H]2[C@H](C[C@H]3N(CCc4c5c([nH]c34)cc(OC)cc5)C2)[C@H](C(OC)=O)[C@H]1OC)=O	8	1	11	4.6661701	117.78	634.72601
FDA_nonc	FDA_nonc1354	O(C(=O)C=1[C@H](C(C(OC)=O)=C(NC=1C)C)c1cc([N+](=O)[O-])ccc1)C(CN(CCC(c1ccccc1)c1ccccc1)C)(C)C	3	1	14	6.4784002	113.69	611.73901
FDA_nonc	FDA_nonc1355	O=C(N[C@H](C(=O)N[C@@H](C(C)(C)C)C(=O)N1C[C@H]2[C@H](CCC2)[C@H]1C(=O)N[C@H](C(=O)C(=O)NC1CC1)CCC)C1CCCCC1)c1nccnc1	8	4	19	2.4459	179.56	679.86298
FDA_nonc	FDA_nonc1356	O[C@@H]1Cc2c(cccc2)[C@@H]1NC(=O)[C@H](Cc1ccccc1)C[C@H](O)CN1CCN(C[C@H]1C(=O)NC(C)(C)C)Cc1cccnc1	7	4	14	3.22874	118.03	613.80298
FDA_nonc	FDA_nonc1357	[N+](CCCCCC[N+](C)(C)C1c2c(-c3c1cccc3)cccc2)(C)(C)C1c2c(-c3c1cccc3)cccc2	0	0	9	8.4306002	0	502.746
FDA_nonc	FDA_nonc1358	Fc1cc(F)ccc1[C@@]1(OCC(C1)COc1ccc(N2CCN(CC2)c2ccc(N3C=NN([C@H]([C@@H](O)C)CC)C3=O)cc2)cc1)Cn1ncnc1	7	1	12	5.8165002	111.79	700.79095
FDA_nonc	FDA_nonc1359	O(CC(=O)N[C@H]([C@@H](O)C[C@@H](NC(=O)[C@@H](N1CCCNC1=O)C(C)C)Cc1ccccc1)Cc1ccccc1)c1c(cccc1C)C	5	4	17	4.3280802	120	628.81396
FDA_nonc	FDA_nonc1360	O1[C@H](CC)[C@](O)(C)[C@H](O)[C@@H](C)C(=O)[C@@H](C[C@](O)(C)[C@H](O[C@@H]2O[C@@H](C[C@H](N(C)C)[C@H]2O)C)[C@@H](C)[C@H](O[C@@H]2O[C@@H](C)[C@H](O)[C@](OC)(C2)C)[C@@H](C)C1=O)C	13	5	7	1.7855999	193.91	733.93701
FDA_nonc	FDA_nonc1361	O1c2cc3[C@@H](N(CCc3cc2OC)C)Cc2ccc(Oc3c4[C@H]([N+](CCc4cc(OC)c3O)(C)C)Cc3cc1c(O)cc3)cc2	5	2	2	6.89188	80.620003	609.74298
FDA_nonc	FDA_nonc1362	S(CC[C@H](NC(=O)[C@@H](NC(=O)CCNC(OCC(C)C)=O)Cc1c2c([nH]c1)cccc2)C(=O)N[C@@H](CC(O)=O)C(=O)N[C@@H](Cc1ccccc1)C(=O)N)C	8	9	28	1.37764	250.91	767.90497
FDA_nonc	FDA_nonc1363	s1cncc1COC(=O)N[C@H]([C@@H](O)C[C@@H](NC(=O)[C@@H](NC(=O)N(Cc1nc(sc1)C(C)C)C)C(C)C)Cc1ccccc1)Cc1ccccc1	6	4	22	6.4379401	145.78	720.95996
FDA_nonc	FDA_nonc1364	O(C(=O)N[C@@H](C(C)(C)C)C(=O)N[C@H]([C@@H](O)CN(NC(=O)[C@@H](NC(OC)=O)C(C)(C)C)Cc1ccc(cc1)-c1ncccc1)Cc1ccccc1)C	7	5	22	4.4779701	171.22	704.86896
FDA_nonc	FDA_nonc1365	O1[C@@H](CC)[C@@](O)(C)[C@@H](O)[C@@H](N(C[C@H](C[C@@](O)(C)[C@@H](O[C@H]2O[C@H](C[C@@H](N(C)C)[C@@H]2O)C)[C@H](C)[C@@H](O[C@H]2O[C@H](C)[C@@H](O)[C@@](OC)(C2)C)[C@H](C)C1=O)C)C)C	13	5	7	1.9007	180.08	748.99597
FDA_nonc	FDA_nonc1366	O1[C@@H](CC)[C@@](O)(C)[C@@H](O)[C@H](C)C(=O)[C@H](C[C@@](OC)(C)[C@@H](O[C@H]2O[C@H](C[C@@H](N(C)C)[C@@H]2O)C)[C@H](C)[C@@H](O[C@H]2O[C@H](C)[C@@H](O)[C@@](OC)(C2)C)[C@H](C)C1=O)C	13	4	8	2.4396999	182.91	747.96399
FDA_nonc	FDA_nonc1367	O=C(N[C@@H](CC(=O)N)C(=O)N[C@H]([C@H](O)CN1CC2C(C[C@H]1C(=O)NC(C)(C)C)CCCC2)Cc1ccccc1)c1nc2c(cc1)cccc2	7	5	16	3.09237	166.75	670.85498
FDA_nonc	FDA_nonc1368	s1cc(nc1-c1nc2c(ccc(OC)c2C)c(OC2C[C@H]3[C@H](C2)C(=O)N[C@@]2([C@H](\C=C/CCCCN(C)C3=O)C2)C(=O)NS(=O)(=O)C2CC2)c1)C(C)C	9	2	9	5.2541199	156.89	749.95398
FDA_nonc	FDA_nonc1369	FC(F)(F)c1ccc(cc1)-c1ccccc1C(=O)NC1CCN(CC1)CCCCC1(c2c(-c3c1cccc3)cccc2)C(=O)NCC(F)(F)F	3	2	14	8.6935997	61.439999	693.73199
FDA_nonc	FDA_nonc1370	O1c2cc(C[C@H]3[N+](CCc4cc(OC)c(OC)c(Oc5ccc(C[C@@H]6[N+](CCc7cc(OC)c1cc67)(C)C)cc5)c34)(C)C)ccc2OC	4	0	4	7.6424799	55.380001	652.83197
FDA_nonc	FDA_nonc1371	OC1CC(C)(C)C(\C=C\C(=C\C=C\C(=C\C=C\C=C(\C=C\C=C(\C=C\C2C(CC(O)C=C2C)(C)C)/C)/C)\C)\C)=C(C1)C	2	2	10	10.4033	40.459999	568.88599
FDA_nonc	FDA_nonc1372	P(OCC[N+](C)(C)C)(OC[C@@H](OC(=O)CCCCCCCCCCCCCCC)COC(=O)CCCCCCCCCCCCCCC)(=O)[O-]	4	0	40	9.5416002	105.2	734.05298
FDA_nonc	FDA_nonc1373	O(C(=O)C1=CC=C2C=3N=C(C=c4[nH]c(=CC5=NC(=Cc6[nH]c(C=3)c(C)c6C=C)C(C)=C5CCC(O)=O)c(CCC(OC)=O)c4C)[C@]2(C)[C@@H]1C(OC)=O)C	7	4	12	4.59021	172.5	718.80701
FDA_nonc	FDA_nonc1374	O1CC(=CC1=O)[C@H]1CC[C@]2(O)[C@H]3[C@H](CC[C@]12C)[C@@]1([C@@H](C[C@@H](O[C@@H]2O[C@H](C)[C@@H](O[C@@H]4O[C@H](C)[C@@H](O[C@@H]5O[C@H](C)[C@@H](O)[C@@H](O)C5)[C@@H](O)C4)[C@@H](O)C2)CC1)CC3)C	12	5	7	3.2472999	182.83	764.94995
FDA_nonc	FDA_nonc1375	O1[C@H](C)[C@H](C)[C@H](OC(=O)C)[C@@H](C)C(=O)[C@@]2(OC2)C[C@H](C)[C@H](O[C@@H]2O[C@@H](C[C@H](N(C)C)[C@H]2OC(=O)C)C)[C@@H](C)[C@H](O[C@@H]2O[C@@H](C)[C@H](OC(=O)C)[C@@H](OC)C2)[C@@H](C)C1=O	12	0	12	3.6208999	184.19	813.979
FDA_nonc	FDA_nonc1376	O1[C@H](CC)[C@](O)(C)[C@H](O)[C@@H](C)\C(=N/OCOCCOC)\[C@@H](C[C@](O)(C)[C@H](O[C@@H]2O[C@@H](C[C@H](N(C)C)[C@H]2O)C)[C@@H](C)[C@H](O[C@@H]2O[C@@H](C)[C@H](O)[C@](OC)(C2)C)[C@@H](C)C1=O)C	15	5	13	2.2096	216.89	837.05798
FDA_nonc	FDA_nonc1377	O1[C@@H](C\C=C\C=C\[C@H](O)[C@@H](C[C@H](CC=O)[C@H](O[C@@H]2O[C@H](C)[C@@H](O[C@@H]3O[C@@H](C)[C@H](OC(=O)CC(C)C)[C@](O)(C3)C)[C@H](N(C)C)[C@H]2O)[C@@H](OC)[C@H](OC(=O)C)CC1=O)C)C	13	3	14	3.0134001	206.05	828.00598
FDA_nonc	FDA_nonc1378	O1[C@H](CC)[C@@](O)([C@H]2O[C@@H](N[C@@H]([C@@H](C[C@](O)(C)[C@H](O[C@@H]3O[C@@H](C[C@H](N(C)C)[C@H]3O)C)[C@H](C)[C@@H](O[C@@H]3O[C@@H](C)[C@H](O)[C@](OC)(C3)C)[C@@H](C)C1=O)C)[C@H]2C)COCCOC)C	15	5	12	2.2017	196.33	835.086
FDA_nonc	FDA_nonc1379	O1[C@H](CCC[C@H](O[C@@H]2O[C@H](C)[C@@H](N(C)C)CC2)[C@@H](C)C(=O)C=2[C@H]([C@H]3[C@H]([C@H]4[C@@H](C[C@@H](O[C@@H]5C[C@@H](C)[C@H](OC)[C@@H](OC)[C@H]5OC)C4)C=C3)C=2)CC1=O)CC	9	0	9	6.151	101.99	729.99597
FDA_nonc	FDA_nonc1380	Cl[C@H]1CC[C@H](C[C@H]1OC)\C=C(/C)\[C@H]1OC(=O)[C@H]2N(CCCC2)C(=O)C(=O)[C@@]2(O[C@@H]([C@@H](OC)C[C@H]2C)[C@@H](OC)C[C@H](C\C(=C/[C@@H](CC)C(=O)C[C@H](O)[C@@H]1C)\C)C)O	10	2	6	5.7193999	158.13	810.466
FDA_nonc	FDA_nonc1381	O(C)c1cc2N([C@@H]3[C@@]4([C@H]5N(CC=C[C@@]5(CC)[C@@H](O)[C@]3(O)C(=O)N)CC4)c2cc1[C@@]1(c2[nH]c3c(c2CCN2C[C@@](O)(C[C@H](C1)C2)CC)cccc3)C(OC)=O)C	8	5	7	2.7323699	164.82001	753.94098
FDA_nonc	FDA_nonc1382	O(C)c1cc2c3c([nH]c2cc1[C@@H]1c2[nH]c4c(c2C[C@H]2N(C/C(/[C@H](C1)C2C(OC)=O)=C/C)C)cccc4)[C@]1([C@H]2N(CC3)C[C@H](C1)C[C@@H]2CC)C(OC)=O	5	2	7	6.4888401	99.889999	704.91199
FDA_nonc	FDA_nonc1383	O1CC(=CC1=O)[C@H]1CC[C@]2(O)[C@H]3[C@H](CC[C@]12C)[C@@]1([C@@H](C[C@@H](O[C@@H]2O[C@H](C)[C@@H](O[C@@H]4O[C@H](C)[C@@H](O[C@@H]5O[C@H](C)[C@@H](O)[C@@H](OC(=O)C)C5)[C@@H](O)C4)[C@@H](O)C2)CC1)CC3)C	12	4	9	3.8181	188.89999	806.987
FDA_nonc	FDA_nonc1384	O1[C@@H](CC)[C@@]2(OC(=O)N([C@@H]2[C@@H](C)C(=O)[C@@H](C[C@](OC)(C)[C@H](O[C@@H]2O[C@@H](C[C@H](N(C)C)[C@H]2O)C)[C@@H](C)C(=O)[C@@H](C)C1=O)C)CCCCn1cc(nc1)-c1cccnc1)C	11	1	11	5.1956	171.85001	812.01801
FDA_nonc	FDA_nonc1385	O1c2c3c4c(c(O)c2C)c(O)c(NC(=O)/C(=C/C=C/[C@@H](C)[C@@H](O)[C@H](C)[C@H](O)[C@H](C)[C@@H](OC(=O)C)[C@@H](C)[C@H](OC)\C=C\O[C@@]1(C)C3=O)/C)c(\C=N\N1CCN(CC1)C)c4O	13	6	5	4.3354201	220.14999	822.953
FDA_nonc	FDA_nonc1386	O1c2c3c4c(c(O)c2C)c(O)c(NC(=O)/C(=C/C=C/[C@H](C)[C@H](O)[C@@H](C)[C@@H](O)[C@@H](C)[C@H](OC(=O)C)[C@H](C)[C@@H](OC)\C=C\O[C@]1(C)C3=O)/C)c1n2c(nc14)C=C(C=C2)C	11	5	3	6.28582	198.89999	785.89099
FDA_nonc	FDA_nonc1387	O1[C@H](/C(=C/[C@H]2C[C@@H](OC)[C@H](O)CC2)/C)[C@H](C)[C@@H](O)CC(=O)[C@@H](\C=C(/C[C@@H](C[C@H](OC)[C@H]2O[C@](O)([C@@H](C[C@@H]2OC)C)C(=O)C(=O)N2[C@@H](CCCC2)C1=O)C)\C)CC=C	11	3	7	4.6389999	178.36	804.03101
FDA_nonc	FDA_nonc1388	O(C)c1cc2N([C@@H]3[C@@]4([C@H]5N(CC=C[C@@]5(CC)[C@@H](OC(=O)C)[C@@]3(O)C(OC)=O)CC4)c2cc1[C@@]1(c2[nH]c3c(c2CN2CC(=C[C@@H](C1)C2)CC)cccc3)C(OC)=O)C	7	2	10	5.02	133.87	778.94696
FDA_nonc	FDA_nonc1389	S1C[C@H](NC(=O)[C@@H](NC(=O)[C@@H](NC(=O)[C@@H](NC(=O)[C@@H](NC(=O)CCC1)Cc1ccc(OC)cc1)[C@H](CC)C)CCC(=O)N)CC(=O)N)C(=O)N1CCC[C@H]1C(=O)N[C@@H](CC(C)C)C(=O)NCC(=O)N	12	10	21	-2.5009301	362.51001	988.17798
FDA_nonc	FDA_nonc1390	O(C)c1cc2N([C@H]3[C@]4([C@@H]5N(CC=C[C@]5(CC)[C@H](OC(=O)C)[C@@]3(O)C(OC)=O)CC4)c2cc1[C@]1(c2[nH]c3c(c2CCN2C[C@](O)(C[C@@H](C1)C2)CC)cccc3)C(OC)=O)C	8	3	10	3.99087	154.10001	810.98895
FDA_nonc	FDA_nonc1391	O1c2c3c4c(c(O)c2C)C(=O)C(NC(=O)/C(=C/C=C/[C@H](C)[C@H](O)[C@@H](C)[C@@H](O)[C@@H](C)[C@H](OC(=O)C)[C@H](C)[C@@H](OC)\C=C\O[C@]1(C)C3=O)/C)=C1NC2(N=C14)CCN(CC2)CC(C)C	12	5	5	4.6157198	205.55	847.01898
FDA_nonc	FDA_nonc1392	O1C(C)C(C)C(O)C(\C=C\C=C\CC\C=C\C=C\C=C\C=C\C(OC2O[C@H](C)[C@@H](O)[C@H](N)[C@@H]2O)CC(O)C(C(O)=O)C(O)CC(=O)CC(O)C(O)CCC(O)CC(O)CC(O)CC1=O)C	17	13	3	0.77829999	327.45001	926.10699
FDA_nonc	FDA_nonc1393	O1CC(=CC1=O)[C@H]1CC[C@]2(O)[C@H]3[C@H](C[C@@H](O)[C@]12C)[C@@]1([C@@H](C[C@@H](O[C@@H]2O[C@H](C)[C@@H](O[C@@H]4O[C@H](C)[C@@H](O[C@@H]5O[C@H](C)[C@@H](O[C@@H]6O[C@H](CO)[C@@H](O)[C@H](O)[C@H]6O)[C@@H](O)C5)[C@@H](O)C4)[C@@H](O)C2)CC1)CC3)C	18	9	10	0.042300001	282.20999	943.08997
FDA_nonc	FDA_nonc1394	O1[C@@H](C)[C@H](C)[C@H](O)[C@H](\C=C\C=C\C=C\C=C\C=C\C=C\C=C\[C@H](O[C@@H]2O[C@H](C)[C@@H](O)[C@H](N)[C@@H]2O)C[C@@H]2O[C@@](O)(C[C@H](O)[C@H]2C(O)=O)C[C@@H](O)C[C@@H](O)[C@H](O)CC[C@@H](O)C[C@@H](O)CC1=O)C	17	13	3	0.71170002	319.60999	924.091
FDA_nonc	FDA_nonc1395	O1c2c3c4c(c(O)c2C)c(O)c(NC(=O)/C(=C/C=C/[C@H](C)[C@H](O)[C@@H](C)[C@@H](O)[C@@H](C)[C@H](OC(=O)C)[C@H](C)[C@@H](OC)\C=C\O[C@]1(C)C3=O)/C)c(\C=N\N1CCN(CC1)C1CCCC1)c4O	13	6	6	5.6482201	220.14999	877.04498
FDA_nonc	FDA_nonc1396	O1[C@@H]2C[C@@]3(O[C@H]([C@@H](CC)C)[C@H](CC3)C)O[C@H](C\C=C(\C)/[C@@H](O[C@@H]3O[C@@H](C)[C@H](O[C@@H]4O[C@@H](C)[C@H](O)[C@@H](OC)C4)[C@@H](OC)C3)[C@H](\C=C\C=C\3/CO[C@@H]4[C@H](O)C(=C[C@H]([C@]/34O)C1=O)C)C)C2	13	3	8	5.6013999	170.06	875.10596
FDA_nonc	FDA_nonc1397	O(CCO)c1c(cc(cc1Cc1cc(ccc1OCCO)C(CC(C)(C)C)(C)C)C(CC(C)(C)C)(C)C)Cc1cc(cc(C)c1OCCO)C(CC(C)(C)C)(C)C	6	3	22	11.43126	88.379997	789.19501
FDA_nonc	FDA_nonc1398	O(C)c1cc(ccc1OC)CC1[N+](CCc2c1cc(OC)c(OC)c2)(CCC(OCCCCCOC(=O)CC[N+]1(CCc2c(cc(OC)c(OC)c2)C1Cc1cc(OC)c(OC)cc1)C)=O)C	10	0	26	8.2563801	126.44	929.16095
FDA_nonc	FDA_nonc1399	O(C)c1cc(ccc1OC)C[C@H]1[N@+](CCc2cc(OC)c(OC)cc12)(CCC(OCCCCCOC(=O)CC[N@+]1(CCc2cc(OC)c(OC)cc2[C@H]1Cc1cc(OC)c(OC)cc1)C)=O)C	10	0	26	8.2563801	126.44	929.16095
FDA_onc	FDA_onc1	P(O)(O)(=O)C(P(O)(O)=O)(O)CCN	8	8	4	-3.8037	161.31	235.069
FDA_onc	FDA_onc2	FC1=CNC(=O)NC1=O	2	2	0	-0.3633	58.200001	130.078
FDA_onc	FDA_onc3	ClCCN(CCCl)C	1	0	4	1.3958	3.24	156.056
FDA_onc	FDA_onc4	S(P(O)(O)=O)CCNCCCN	5	5	7	-1.3195	95.580002	214.226
FDA_onc	FDA_onc5	ClC=1C(=O)NC(=O)NC=1CN1CCCC1=N	3	3	2	0.34926999	85.290001	242.666
FDA_onc	FDA_onc6	FC1(F)[C@H](O)[C@H](O[C@H]1N1C=CC(=NC1=O)N)CO	5	3	2	-0.99370003	108.38	263.19998
FDA_onc	FDA_onc7	Clc1nc(N)c2ncn(c2n1)[C@@H]1O[C@H](CO)[C@@H](O)[C@@H]1F	6	3	2	-0.25389999	119.31	303.681
FDA_onc	FDA_onc8	FC(F)(F)C1=CN([C@@H]2O[C@H](CO)[C@@H](O)C2)C(=O)NC1=O	5	3	3	-0.5474	99.099998	296.20099
FDA_onc	FDA_onc9	FC(F)(F)c1cc(NC(=O)C(C)C)ccc1[N+](=O)[O-]	1	1	5	3.5195999	74.919998	276.21399
FDA_onc	FDA_onc10	O1[C@H](CO)[C@@H](O)[C@H](O)[C@@H]1n1c2nc(nc(OC)c2nc1)N	7	4	3	-1.8759	148.77	297.271
FDA_onc	FDA_onc11	O=C1NC(=O)CC[C@@H]1N1C(=O)c2c(cccc2N)C1=O	4	2	1	-0.33000001	109.57	273.24799
FDA_onc	FDA_onc12	O=C1NC(=O)CC[C@@H]1N1Cc2c(cccc2N)C1=O	3	2	1	0.29620001	92.5	259.26498
FDA_onc	FDA_onc13	Brc1ccc(cc1)C(=O)c1cccc(CC(O)=O)c1N	3	3	4	2.88937	80.389999	334.16901
FDA_onc	FDA_onc14	n1cn(nc1)C(c1ccc(cc1)C#N)c1ccc(cc1)C#N	4	0	5	2.754668	78.290001	285.31
FDA_onc	FDA_onc15	n1cn(nc1)Cc1cc(cc(c1)C(C#N)(C)C)C(C#N)(C)C	4	0	6	3.195168	78.290001	293.37399
FDA_onc	FDA_onc16	O=C(NC1CC2N(C(C1)CCC2)C)c1nn(c2c1cccc2)C	3	1	3	2.6775999	50.16	312.41699
FDA_onc	FDA_onc17	O=C1c2c(n(c3c2cccc3)C)CC[C@@H]1Cn1ccnc1C	2	0	2	3.7540901	39.82	293.37
FDA_onc	FDA_onc18	S(Oc1cc2CC[C@H]3[C@@H]4CCC(=O)[C@]4(CC[C@@H]3c2cc1)C)(O)(=O)=O	5	3	2	2.72767	80.669998	350.435
FDA_onc	FDA_onc19	Clc1ccc(NC(=O)c2ccc(S(=O)(=O)C)cc2Cl)cc1-c1ncccc1	4	1	5	4.7112002	76.129997	421.30399
FDA_onc	FDA_onc20	O1CCC[C@H]1C(=O)NCCCN(C)c1nc(N)c2cc(OC)c(OC)cc2n1	6	2	9	1.3507	111.83	389.45599
FDA_onc	FDA_onc21	O=C1N(C[C@@H]2CCCc3c2c1ccc3)[C@H]1C2CCN(C1)CC2	2	0	1	2.6564701	23.549999	296.414
FDA_onc	FDA_onc22	O=C1CC[C@H]2[C@H]3[C@H](CC[C@]12C)[C@@]1(C(=CC(=O)C=C1)C(C3)=C)C	2	0	0	4.0295	34.139999	296.41
FDA_onc	FDA_onc23	O=C1N=C(NC=2NC[C@@H](N(C1=2)C=O)CNc1ccc(cc1)C(=O)N[C@@H](CCC(O)=O)C(O)=O)N	8	9	11	-1.8099	215.55	473.44598
FDA_onc	FDA_onc24	O=C1N=C(Nc2[nH]cc(c12)CCc1ccc(cc1)C(=O)N[C@H](CCC(O)=O)C(O)=O)N	7	8	10	0.72803998	186.97	427.41699
FDA_onc	FDA_onc25	OC(=O)CC[C@H](NC(=O)c1ccc(N(Cc2nc3c(nc(nc3N)N)nc2)C)cc1)C(O)=O	9	7	10	0.53479999	210.53999	454.44699
FDA_onc	FDA_onc26	Clc1c([C@@H](Oc2cc(cnc2N)-c2cn(nc2)C2CCNCC2)C)c(Cl)ccc1F	4	2	5	5.2287002	77.989998	450.345
FDA_onc	FDA_onc27	Clc1cc(Oc2c3cc(C(O)=N)c(OC)cc3ncc2)ccc1N/C(/O)=N/C1CC1	6	4	7	5.06077	120.05	426.85999
FDA_onc	FDA_onc28	Clc1ccc(NC(=O)Nc2ccc(Oc3cc(ncc3)C(=O)NC)cc2)cc1C(F)(F)F	3	3	9	5.8611999	92.349998	464.83099
FDA_onc	FDA_onc29	Clc1ccc(NC(=O)Nc2ccc(Oc3cc(ncc3)C(=O)NC)cc2F)cc1C(F)(F)F	3	3	9	6.0002999	92.349998	482.82098
FDA_onc	FDA_onc30	Ic1cc(F)c(Nc2c(F)c(F)ccc2C(=O)N2CC(O)(C2)[C@H]2NCCCC2)cc1	3	3	5	3.7811	64.599998	531.31598
FDA_onc	FDA_onc31	S(=O)(=O)(N)c1cc(Nc2nc(N(C)c3cc4nn(C)c(c4cc3)C)ccn2)ccc1C	5	2	5	3.49824	119.03	437.52798
FDA_onc	FDA_onc32	S=C1N(C(C)(C)C(=O)N1c1cc(C(F)(F)F)c(cc1)C#N)c1cc(F)c(cc1)C(=O)NC	4	1	6	4.3039842	108.53	464.44299
FDA_onc	FDA_onc33	Brc1cc(F)c(Nc2ncnc3c2cc(OC)c(OCC2CCN(CC2)C)c3)cc1	5	1	6	5.0042	59.509998	475.362
FDA_onc	FDA_onc34	Clc1cc(Nc2ncnc3c2cc(OCCCN2CCOCC2)c(OC)c3)ccc1F	6	1	8	4.2756	68.739998	446.91
FDA_onc	FDA_onc35	Clc1cccc(C)c1NC(=O)c1sc(nc1)Nc1nc(nc(N2CCN(CC2)CCO)c1)C	6	3	8	3.31354	106.51	488.01599
FDA_onc	FDA_onc36	FC(F)(F)c1cc(ccc1)CCCN[C@H](C)c1c2c(ccc1)cccc2	1	1	7	6.5489702	12.03	357.41898
FDA_onc	FDA_onc37	Fc1c2c(N=C(N(C2=O)c2ccccc2)[C@@H](Nc2ncnc3[nH]cnc23)CC)ccc1	6	4	5	4.0731001	99.160004	415.43198
FDA_onc	FDA_onc38	Fc1cc\2c(NC(=O)/C/2=C\c2[nH]c(C)c(C(=O)NCCN(CC)CC)c2C)cc1	3	3	8	3.33494	77.230003	398.48199
FDA_onc	FDA_onc39	O(CCOC)c1cc2c(ncnc2Nc2cc(ccc2)C#C)cc1OCCOC	6	1	11	3.405108	74.730003	393.44299
FDA_onc	FDA_onc40	O=C(N(C1CCN(CC1)CCc1ccccc1)c1ccccc1)CC	2	0	7	4.1366701	23.549999	336.479
FDA_onc	FDA_onc41	Clc1ccc(cc1)-c1cc2c([nH]cc2C(=O)c2c(F)c(NS(=O)(=O)CCC)ccc2F)nc1	5	3	7	5.5441999	91.919998	489.92999
FDA_onc	FDA_onc42	Fc1ccc(cc1)[C@@H]1N(CCO[C@@H]1O[C@H](C)c1cc(cc(c1)C(F)(F)F)C(F)(F)F)CC=1NC(=O)NN=1	5	2	8	5.7807999	75.190002	534.43201
FDA_onc	FDA_onc43	O1CC2=C(C=C3N(Cc4c3nc3c(c4)c(CN(C)C)c(O)cc3)C2=O)[C@@](O)(CC)C1=O	6	2	3	2.2260001	103.2	421.453
FDA_onc	FDA_onc44	OC(=O)CC[C@H](NC(=O)c1ccc(cc1)C(Cc1nc2c(nc(nc2N)N)nc1)CC#C)C(O)=O	9	7	12	0.98157799	207.3	477.48099
FDA_onc	FDA_onc45	s1c(c(nc1C(C)(C)C)-c1cccc(NS(=O)(=O)c2c(F)cccc2F)c1F)-c1nc(ncc1)N	5	2	6	5.3649001	110.86	519.57202
FDA_onc	FDA_onc46	Clc1cc(Nc2ncnc3c2cc(NC(=O)\C=C\CN(C)C)c(O[C@H]2CCOC2)c3)ccc1F	6	2	9	4.3899002	88.610001	485.94699
FDA_onc	FDA_onc47	Fc1ccc(cc1C(=O)N1CCN(CC1)C(=O)C1CC1)Cc1nnc(O)c2c1cccc2	5	1	6	2.75967	86.629997	434.47098
FDA_onc	FDA_onc48	O=C1N(c2nc(ncc2C(C)=C1C(=O)C)Nc1ncc(N2CCNCC2)cc1)C1CCCC1	6	2	5	2.6765001	103.35	447.543
FDA_onc	FDA_onc49	O[C@@H]1CC2=CC[C@H]3[C@@H]4CC=C([C@]4(CC[C@@H]3[C@]2(CC1)C)C)c1cccnc1	2	1	1	5.3986001	33.119999	349.51801
FDA_onc	FDA_onc50	O(c1ccc(cc1)-c1nn(c2ncnc(N)c12)[C@@H]1CCCN(C1)C(=O)C=C)c1ccccc1	4	1	6	4.3127999	99.160004	440.50699
FDA_onc	FDA_onc51	O=C1[C@@]23C=C(C)[C@H](OC(=O)\C(=C/C)\C)[C@@]2(O)[C@H](O)C(=C[C@H]1[C@H]1[C@@H](C[C@H]3C)C1(C)C)CO	5	3	4	2.3322999	104.06	430.54099
FDA_onc	FDA_onc52	Clc1cc(Cl)c(OC)cc1Nc1c2cc(OC)c(OCCCN3CCN(CC3)C)cc2ncc1C#N	7	1	10	5.1903839	82.879997	530.45599
FDA_onc	FDA_onc53	FC(F)(F)Oc1ccc(cc1)-c1cccc(C(=O)Nc2ccc(nc2)N2C[C@H](O[C@H](C2)C)C)c1C	4	1	7	5.8215199	63.689999	485.50598
FDA_onc	FDA_onc54	Ic1cc(F)c(NC=2N(C)C(=O)C(=C3N(c4cc(NC(=O)C)ccc4)C(=O)N(C4CC4)C(=O)C=23)C)cc1	4	2	6	4.3894	102.06	615.40302
FDA_onc	FDA_onc55	O1[C@@H](C)[C@H](O)[C@@H](N)C[C@@H]1O[C@@H]1c2c(C[C@](O)(C1)C(=O)CO)c(O)c1c(C(=O)c3c(cccc3OC)C1=O)c2O	12	6	5	0.096770003	206.07001	543.52496
FDA_onc	FDA_onc56	s1cc(nc1C)\C=C(/C)\[C@H]1NC(=O)C[C@@H](O)C(C)(C)C(=O)[C@@H](C)[C@@H](O)[C@H](CCC[C@]2(O[C@H]2C1)C)C	6	3	2	4.0505199	112.05	506.70798
FDA_onc	FDA_onc57	Clc1cnc(nc1Nc1ccccc1NS(=O)(=O)C(C)C)Nc1cc(C)c(cc1OC(C)C)C1CCNCC1	6	4	10	6.3299198	117.27	573.16199
FDA_onc	FDA_onc58	FC(F)(F)c1cc(NC(=O)c2cc(Nc3nc(ccn3)-c3cccnc3)c(cc2)C)cc(-n2cc(nc2)C)c1	5	2	8	6.6673398	97.620003	529.526
FDA_onc	FDA_onc59	N1CCCNCCNCCCN(CC1)Cc1ccc(cc1)CN1CCCNCCNCCCNCC1	8	6	4	0.94859999	78.660004	502.79599
FDA_onc	FDA_onc60	s1c2c(ccc(O)c2)c(C(=O)c2ccc(OCCN3CCCCC3)cc2)c1-c1ccc(O)cc1	5	2	7	6.0752001	70	473.59299
FDA_onc	FDA_onc61	Clc1cc(Nc2ncnc3c2cc(cc3)-c2oc(cc2)CNCCS(=O)(=O)C)ccc1OCc1cc(F)ccc1	6	2	11	6.6718998	106.35	581.06799
FDA_onc	FDA_onc62	FC(F)(F)c1cc(NC(=O)c2cc(C#Cc3n4N=CC=Cc4nc3)c(cc2)C)ccc1CN1CCN(CC1)C	5	1	8	5.0484281	65.760002	532.57001
FDA_onc	FDA_onc63	O=C(Nc1cc(Nc2nc(ccn2)-c2cccnc2)c(cc1)C)c1ccc(cc1)CN1CCN(CC1)C	6	2	8	4.85672	86.279999	493.61499
FDA_onc	FDA_onc64	FC(F)(F)c1cc(cc(c1)C(F)(F)F)C(C(=O)N(C)c1cnc(N2CCN(CC2)C)cc1-c1ccccc1C)(C)C	3	0	8	7.4100199	39.68	578.60101
FDA_onc	FDA_onc65	O1CCN(CC1)C1CCN(CC1)c1cc2c(cc1CC)C(=O)c1c([nH]c3cc(ccc13)C#N)C2(C)C	4	1	4	4.7732539	72.360001	482.62799
FDA_onc	FDA_onc66	S(=O)(CCCC(F)(F)C(F)(F)F)CCCCCCCCC[C@@H]1Cc2cc(O)ccc2[C@@H]2C1[C@@H]1CC[C@H](O)[C@]1(CC2)C	3	2	15	8.6825705	76.739998	606.78101
FDA_onc	FDA_onc67	O1CC2=C(C=C3N(Cc4c3nc3c(cc(OC(=O)N5CCC(N6CCCCC6)CC5)cc3)c4CC)C2=O)[C@@](O)(CC)C1=O	6	1	6	4.2038698	112.51	586.68896
FDA_onc	FDA_onc68	S1[C@H]2[C@@H]3N([C@H](c4c2c(OC(=O)C)c(c2OCOc24)C)COC(=O)[C@@]2(NCCc4cc(O)c(OC)cc24)C1)[C@@H](O)[C@H]1N([C@@H]3c2c(cc(C)c(OC)c2O)C1)C	12	4	4	4.0111799	168.72	761.849
FDA_onc	FDA_onc69	O1C[C@@]1(C(=O)[C@@H](NC(=O)[C@@H](NC(=O)[C@@H](NC(=O)[C@@H](NC(=O)CN1CCOCC1)CCc1ccccc1)CC(C)C)Cc1ccccc1)CC(C)C)C	8	4	24	2.5834401	158.47	719.92401
FDA_onc	FDA_onc70	O1[C@H]2[C@@H](CC(=O)CC3O[C@@H]4[C@H](O[C@@H]5[C@@H]6O[C@@]7(O[C@H]4[C@H]5O[C@H]6C7)CC[C@H]4O[C@H](CC[C@H]5O[C@@H](C2)C(=C)[C@H](C5)C)C(C4)=C)CC3)[C@H](OC)[C@@H]1C[C@@H](O)CN	12	2	4	3.438	146.39	729.90796
FDA_onc	FDA_onc71	O1[C@@H]2C[C@H](O)[C@@]3([C@H]([C@H](OC(=O)c4ccccc4)[C@]4(O)C[C@H](OC(=O)[C@H](O)[C@@H](NC(OC(C)(C)C)=O)c5ccccc5)C(=C([C@@H](O)C3=O)C4(C)C)C)[C@]2(OC(=O)C)C1)C	10	5	14	3.3550999	224.45	807.88995
FDA_onc	FDA_onc72	O1[C@H]2C[C@@H](OC)[C@]3([C@@H]([C@@H](OC(=O)c4ccccc4)[C@@]4(O)C[C@@H](OC(=O)[C@@H](O)[C@H](NC(OC(C)(C)C)=O)c5ccccc5)C(=C([C@H](OC)C3=O)C4(C)C)C)[C@@]2(OC(=O)C)C1)C	10	3	16	4.6633	202.45	835.94397
FDA_onc	FDA_onc73	O(C)c1cc2N([C@@H]3[C@@]4([C@H]5N(CC=C[C@@]5(CC)[C@@H](OC(=O)C)[C@]3(O)C(OC)=O)CC4)c2cc1[C@@]1(c2[nH]c3c(c2CCN2C[C@@](O)(C[C@H](C1)C2)CC)cccc3)C(OC)=O)C=O	9	3	11	3.5174699	171.17	824.97198
FDA_onc	FDA_onc74	O1[C@@H]2C[C@H](O)[C@@]3([C@H]([C@H](OC(=O)c4ccccc4)[C@]4(O)C[C@H](OC(=O)[C@H](O)[C@@H](NC(=O)c5ccccc5)c5ccccc5)C(=C([C@@H](OC(=O)C)C3=O)C4(C)C)C)[C@]2(OC(=O)C)C1)C	10	4	15	3.8311999	221.28999	853.91797
FDA_onc	FDA_onc75	O1[C@@H](CC(=O)[C@@H](\C=C(/C)\[C@@H](O)[C@@H](OC)C(=O)[C@@H](C[C@@H](\C=C\C=C\C=C(/C)\[C@@H](OC)C[C@H]2O[C@](O)([C@@H](CC2)C)C(=O)C(=O)N2[C@@H](CCCC2)C1=O)C)C)C)[C@H](C[C@H]1C[C@@H](OC)[C@H](O)CC1)C	12	3	6	6.1806002	195.42999	914.18695
FDA_onc	FDA_onc76	O1[C@@H](CC(=O)[C@@H](\C=C(/C)\[C@@H](O)[C@@H](OC)C(=O)[C@H](C[C@H](\C=C\C=C\C=C(/C)\[C@@H](OC)C[C@@H]2O[C@@](O)([C@H](CC2)C)C(=O)C(=O)N2[C@H](CCCC2)C1=O)C)C)C)[C@H](C[C@H]1C[C@@H](OC)[C@H](OCCO)CC1)C	13	3	9	6.1971998	204.66	958.23999
GRAS	GRAS1	OC=O	2	2	0	-0.2992	37.299999	46.024998
GRAS	GRAS2	SC	0	0	0	0.546	38.799999	48.109001
GRAS	GRAS3	SCS	0	0	0	0.8035	77.599998	80.175003
GRAS	GRAS4	NCC	1	1	0	-0.035	26.02	45.084999
GRAS	GRAS5	O(N=O)CC	2	0	2	0.70429999	38.66	75.067001
GRAS	GRAS6	O=C(N)C	1	1	0	-0.50840002	43.09	59.068001
GRAS	GRAS7	S(C)C	0	0	0	0.97920001	0	62.136002
GRAS	GRAS8	S(CS)C	0	0	1	1.2367001	38.799999	94.202003
GRAS	GRAS9	S(O)(=O)(=O)CCN	4	4	2	-1.7328	80.389999	125.148
GRAS	GRAS10	S(SC)C	0	0	1	1.6274	0	94.202003
GRAS	GRAS11	S(SSC)C	0	0	2	2.2756	0	126.26801
GRAS	GRAS12	S=C=NC	2	0	0	0.71899998	44.450001	73.119003
GRAS	GRAS13	SC(=O)C	1	0	0	0.46270001	55.869999	76.119003
GRAS	GRAS14	SC(S)C	0	0	0	1.192	77.599998	94.202003
GRAS	GRAS15	SCC	0	0	0	0.93610001	38.799999	62.136002
GRAS	GRAS16	SCCO	1	1	1	-0.091499999	59.029999	78.135002
GRAS	GRAS17	SCCS	0	0	1	0.84600002	77.599998	94.202003
GRAS	GRAS18	N(C)(C)C	1	0	0	0.1778	3.24	59.112
GRAS	GRAS19	NC(C)C	1	1	0	0.35350001	26.02	59.112
GRAS	GRAS20	NCCC	1	1	1	0.35510001	26.02	59.112
GRAS	GRAS21	O(C(=O)C)C	1	0	1	0.1793	26.299999	74.078995
GRAS	GRAS22	O(CC)C=O	1	0	2	0.1793	26.299999	74.078995
GRAS	GRAS23	O=C(C)C	1	0	0	0.59530002	17.07	58.079998
GRAS	GRAS24	O=C(C=O)C	2	0	1	-0.22570001	34.139999	72.062996
GRAS	GRAS25	O=CCC	1	0	1	0.59530002	17.07	58.079998
GRAS	GRAS26	OC(=O)C(=O)CO	4	3	2	-1.3676	74.599998	104.061
GRAS	GRAS27	OC(=O)C(N)C	3	3	1	-0.58179998	63.32	89.094002
GRAS	GRAS28	OC(=O)CC	2	2	1	0.48100001	37.299999	74.078995
GRAS	GRAS29	OC(=O)CCN	3	3	2	-0.58020002	63.32	89.094002
GRAS	GRAS30	OC(C(O)=O)C	3	3	1	-0.54820001	57.529999	90.077995
GRAS	GRAS31	OC(C)C	1	1	0	0.38710001	20.23	60.095997
GRAS	GRAS32	OC(CN)C	2	2	1	-0.67409998	46.25	75.111
GRAS	GRAS33	OC(CO)C	2	2	1	-0.64050001	40.459999	76.095001
GRAS	GRAS34	OC(CO)CO	3	3	2	-1.6681	60.689999	92.093994
GRAS	GRAS35	OCC(=O)C	2	1	1	-0.4323	37.299999	74.078995
GRAS	GRAS36	OCC(=O)CO	3	2	2	-1.4599	57.529999	90.077995
GRAS	GRAS37	OCCC	1	1	1	0.38870001	20.23	60.095997
GRAS	GRAS38	OCCCO	2	2	2	-0.63889998	40.459999	76.095001
GRAS	GRAS39	S(C(=O)C)C	1	0	1	0.89590001	17.07	90.146004
GRAS	GRAS40	S(CC)C	0	0	1	1.3693	0	76.163002
GRAS	GRAS41	S(CC=O)C	1	0	2	0.54830003	17.07	90.146004
GRAS	GRAS42	S(CCO)C	1	1	2	0.34169999	20.23	92.162003
GRAS	GRAS43	S(CSC)C	0	0	2	1.6698999	0	108.229
GRAS	GRAS44	S(CSSC)C	0	0	3	2.3181	0	140.295
GRAS	GRAS45	S(SC)CC	0	0	2	2.0174999	0	108.229
GRAS	GRAS46	S(SSC)CC	0	0	3	2.6657	0	140.295
GRAS	GRAS47	S=C=NCC	2	0	1	1.1091	44.450001	87.146004
GRAS	GRAS48	SC(C(O)=O)C	2	2	1	0.38929999	76.099998	106.145
GRAS	GRAS49	SC(C)C	0	0	0	1.3246	38.799999	76.163002
GRAS	GRAS50	SC(CS)C	0	0	1	1.2345001	77.599998	108.229
GRAS	GRAS51	SC(S)CC	0	0	1	1.5821	77.599998	108.229
GRAS	GRAS52	SCC(=O)C	1	0	1	0.50520003	55.869999	90.146004
GRAS	GRAS53	SCC(N)C(O)=O	3	3	2	-0.67189997	102.12	121.16
GRAS	GRAS54	SCC=C	0	0	1	1.1022	38.799999	74.147003
GRAS	GRAS55	SCCC	0	0	1	1.3262	38.799999	76.163002
GRAS	GRAS56	SCCC(O)=O	2	2	2	0.39089999	76.099998	106.145
GRAS	GRAS57	SCCCS	0	0	2	1.2361	77.599998	108.229
GRAS	GRAS58	[O-][N+](C)(C)C	1	0	0	0.1904	17.07	75.111
GRAS	GRAS59	s1ccnc1	1	0	0	1.1431	12.89	85.129997
GRAS	GRAS60	N1CCCC1	1	1	0	0.3698	12.03	71.123001
GRAS	GRAS61	N=1CCCC=1	1	0	0	0.85100001	12.36	69.107002
GRAS	GRAS62	NC(CC)C	1	1	1	0.74360001	26.02	73.139
GRAS	GRAS63	NCC(C)C	1	1	1	0.60110003	26.02	73.139
GRAS	GRAS64	NCCCC	1	1	2	0.74519998	26.02	73.139
GRAS	GRAS65	O(C(=O)C)CC	1	0	2	0.56940001	26.299999	88.105995
GRAS	GRAS66	O(C(=O)CC)C	1	0	2	0.56940001	26.299999	88.105995
GRAS	GRAS67	O(C(C)C)C=O	1	0	2	0.56779999	26.299999	88.105995
GRAS	GRAS68	O(C(OC)C)C	2	0	2	0.62519997	18.459999	90.122002
GRAS	GRAS69	O(CCC)C=O	1	0	3	0.56940001	26.299999	88.105995
GRAS	GRAS70	O1CC=CC1=O	1	0	0	0.099399999	26.299999	84.073997
GRAS	GRAS71	O1CCCC1=O	1	0	0	0.32339999	26.299999	86.089996
GRAS	GRAS72	O=C(C(=O)C)C	2	0	1	0.1644	34.139999	86.089996
GRAS	GRAS73	O=C(CC)C	1	0	1	0.98540002	17.07	72.106995
GRAS	GRAS74	O=C(N)CCC	1	1	2	0.27180001	43.09	87.122002
GRAS	GRAS75	O=CC(C)C	1	0	1	0.84130001	17.07	72.106995
GRAS	GRAS76	O=CCCC	1	0	2	0.98540002	17.07	72.106995
GRAS	GRAS77	OC(=O)C(=O)CC	3	2	2	0.050099999	54.369999	102.089
GRAS	GRAS78	OC(=O)C(C)C	2	2	1	0.727	37.299999	88.105995
GRAS	GRAS79	OC(=O)C(N)CC(O)=O	5	5	3	-1.127	100.62	133.103
GRAS	GRAS80	OC(=O)CCC	2	2	2	0.87110001	37.299999	88.105995
GRAS	GRAS81	OC(=O)\C=C\C	2	2	1	0.64709997	37.299999	86.089996
GRAS	GRAS82	OC(C(=O)C)C	2	1	1	-0.0438	37.299999	88.105995
GRAS	GRAS83	OC(C(N)C(O)=O)C	4	4	2	-1.2209001	83.550003	119.12
GRAS	GRAS84	OC(C(O)C(O)=O)C(O)=O	6	6	3	-2.1226001	115.06	150.086
GRAS	GRAS85	OC(CC(O)=O)C(O)=O	5	5	3	-1.0934	94.830002	134.08699
GRAS	GRAS86	OCC(=O)CC	2	1	2	-0.042199999	37.299999	88.105995
GRAS	GRAS87	OCC(C)C	1	1	1	0.6347	20.23	74.123001
GRAS	GRAS88	OCCCC	1	1	2	0.77880001	20.23	74.123001
GRAS	GRAS89	S(C(=O)C)CC	1	0	2	1.286	17.07	104.173
GRAS	GRAS90	S(C(=O)CC)C	1	0	2	1.286	17.07	104.173
GRAS	GRAS91	S(CC(=O)C)C	1	0	2	0.93839997	17.07	104.173
GRAS	GRAS92	S(CC(OC)=O)C	1	0	3	0.52240002	26.299999	120.172
GRAS	GRAS93	S(CC)CC	0	0	2	1.7594	0	90.190002
GRAS	GRAS94	S(CCC=O)C	1	0	3	0.93839997	17.07	104.173
GRAS	GRAS95	S(CCCN)C	1	1	3	0.69819999	26.02	105.205
GRAS	GRAS96	S(CCCO)C	1	1	3	0.73180002	20.23	106.189
GRAS	GRAS97	S(CCO)CC	1	1	3	0.73180002	20.23	106.189
GRAS	GRAS98	S(CCSC)C	0	0	3	1.7124	0	122.256
GRAS	GRAS99	S(CSC)CSC	0	0	4	2.3606	0	154.32201
GRAS	GRAS100	S(SC)CC(=O)C	1	0	3	1.5865999	17.07	136.239
GRAS	GRAS101	S(SC)CC=C	0	0	3	2.1835999	0	120.24001
GRAS	GRAS102	S(SC)CCC	0	0	3	2.4075999	0	122.256
GRAS	GRAS103	S(SCC)CC	0	0	3	2.4075999	0	122.256
GRAS	GRAS104	S(SSC)CC=C	0	0	4	2.8318	0	152.306
GRAS	GRAS105	S(SSC)CCC	0	0	4	3.0558	0	154.32201
GRAS	GRAS106	S(SSCC)CC	0	0	4	3.0558	0	154.32201
GRAS	GRAS107	S(S\C=C/C)C	0	0	2	2.5311999	0	120.24001
GRAS	GRAS108	S(\C=C/C)C	0	0	1	1.883	0	88.174004
GRAS	GRAS109	S1C(SSC1C)C	0	0	0	2.8066001	0	152.306
GRAS	GRAS110	S1CC(=NC1)C	1	0	0	1.1516	12.36	101.173
GRAS	GRAS111	S1CC(=O)CC1	1	0	0	0.69239998	17.07	102.157
GRAS	GRAS112	S1CC(SCC1O)O	2	2	0	0.1032	40.459999	152.23801
GRAS	GRAS113	S1CCCC1=O	1	0	0	1.04	17.07	102.157
GRAS	GRAS114	S1CCSC1C	0	0	0	1.8124	0	120.24001
GRAS	GRAS115	S1CCSCC1	0	0	0	1.4664	0	120.24001
GRAS	GRAS116	S1CCSSC1C	0	0	0	2.4605999	0	152.306
GRAS	GRAS117	S=C=NC(C)C	2	0	1	1.4976	44.450001	101.173
GRAS	GRAS118	SC(C(=O)C)C	1	0	1	0.8937	55.869999	104.173
GRAS	GRAS119	SC(C(O)C)C	1	1	1	0.68550003	59.029999	106.189
GRAS	GRAS120	SC(C(S)C)C	0	0	1	1.623	77.599998	122.256
GRAS	GRAS121	SC(CC)CS	0	0	2	1.6246001	77.599998	122.256
GRAS	GRAS122	SC(CCS)C	0	0	2	1.6246001	77.599998	122.256
GRAS	GRAS123	SCC(C)C	0	0	1	1.5721999	38.799999	90.190002
GRAS	GRAS124	SCCC(=O)C	1	0	2	0.89529997	55.869999	104.173
GRAS	GRAS125	SCCCC	0	0	2	1.7163	38.799999	90.190002
GRAS	GRAS126	[nH]1cccc1	0	1	0	1.0147001	15.79	67.090996
GRAS	GRAS127	n1ccncc1	2	0	0	0.47659999	25.780001	80.089996
GRAS	GRAS128	s1cc(nc1)C	1	0	0	1.45152	12.89	99.156998
GRAS	GRAS129	s1cccc1S	0	0	0	2.0367999	38.799999	116.208
GRAS	GRAS130	N1CCCCC1	1	1	0	0.75989997	12.03	85.150002
GRAS	GRAS131	NCC(CC)C	1	1	2	0.99119997	26.02	87.166
GRAS	GRAS132	NCCC(C)C	1	1	2	0.99119997	26.02	87.166
GRAS	GRAS133	NCCCCC	1	1	3	1.1353	26.02	87.166
GRAS	GRAS134	O(C(=O)C(=O)C)CC	2	0	3	0.13850001	43.369999	116.116
GRAS	GRAS135	O(C(=O)C(C)=C)C	1	0	2	0.73549998	26.299999	100.117
GRAS	GRAS136	O(C(=O)C(C)C)C	1	0	2	0.8154	26.299999	102.133
GRAS	GRAS137	O(C(=O)C(O)C)CC	2	1	3	-0.069700003	46.529999	118.132
GRAS	GRAS138	O(C(=O)C)CCC	1	0	3	0.95950001	26.299999	102.133
GRAS	GRAS139	O(C(=O)CC(O)C)C	2	1	3	-0.069700003	46.529999	118.132
GRAS	GRAS140	O(C(=O)CC)CC	1	0	3	0.95950001	26.299999	102.133
GRAS	GRAS141	O(C(=O)CCC)C	1	0	3	0.95950001	26.299999	102.133
GRAS	GRAS142	O(C(C)=C)C(=O)C	1	0	2	1.0831	26.299999	100.117
GRAS	GRAS143	O(C(C)C)C(=O)C	1	0	2	0.95789999	26.299999	102.133
GRAS	GRAS144	O(C)c1nccnc1	2	0	1	0.48519999	35.009998	110.116
GRAS	GRAS145	O(CC(C)C)C=O	1	0	3	0.8154	26.299999	102.133
GRAS	GRAS146	O(CCCC)C=O	1	0	4	0.95950001	26.299999	102.133
GRAS	GRAS147	O1C(=CCC1=O)C	1	0	0	0.83710003	26.299999	98.100998
GRAS	GRAS148	O1C(C=CC1=O)C	1	0	0	0.48789999	26.299999	98.100998
GRAS	GRAS149	O1C(CCC1=O)C	1	0	0	0.7119	26.299999	100.117
GRAS	GRAS150	O1C(CNC1C)C	2	1	0	0.3407	21.26	101.14899
GRAS	GRAS151	O1C(CO)C(O)C(O)C1O	5	4	1	-2.5822999	90.150002	150.12999
GRAS	GRAS152	O1C(COC1C)C	2	0	0	0.76770002	18.459999	102.133
GRAS	GRAS153	O1CC(=O)C(O)=C1C	3	1	0	0.3752	46.529999	114.1
GRAS	GRAS154	O1CC(=O)C=C1C	2	0	0	0.48949999	26.299999	98.100998
GRAS	GRAS155	O1CCC(=O)C1C	2	0	0	0.36430001	26.299999	100.117
GRAS	GRAS156	O1CCCC1CO	2	1	1	0.1577	29.459999	102.133
GRAS	GRAS157	O=C(C(=O)C)CC	2	0	2	0.55449998	34.139999	100.117
GRAS	GRAS158	O=C(CC)C=C	1	0	2	1.1515	17.07	84.117996
GRAS	GRAS159	O=C(CCC)C	1	0	2	1.3755	17.07	86.133995
GRAS	GRAS160	O=C(\C=C\C)C	1	0	1	1.1515	17.07	84.117996
GRAS	GRAS161	O=C1CCCC1	1	0	0	1.1295	17.07	84.117996
GRAS	GRAS162	O=CC(CC)C	1	0	2	1.2314	17.07	86.133995
GRAS	GRAS163	O=CCC(C)C	1	0	2	1.2314	17.07	86.133995
GRAS	GRAS164	O=CCCC=C	1	0	3	1.1515	17.07	84.117996
GRAS	GRAS165	O=CCCCC	1	0	3	1.3755	17.07	86.133995
GRAS	GRAS166	O=C\C(=C\C)\C	1	0	1	1.1515	17.07	84.117996
GRAS	GRAS167	O=C\C=C(\C)/C	1	0	1	1.1515	17.07	84.117996
GRAS	GRAS168	O=C\C=C\C=C	1	0	2	0.92750001	17.07	82.101997
GRAS	GRAS169	O=C\C=C\CC	1	0	2	1.1515	17.07	84.117996
GRAS	GRAS170	OC(=O)C(=O)C(C)C	3	2	2	0.29609999	54.369999	116.116
GRAS	GRAS171	OC(=O)C(=O)CCC(O)=O	5	4	4	-0.49509999	91.669998	146.09799
GRAS	GRAS172	OC(=O)C(CC)C	2	2	2	1.1171	37.299999	102.133
GRAS	GRAS173	OC(=O)C(N)C(C)C	3	3	2	0.054299999	63.32	117.14799
GRAS	GRAS174	OC(=O)C(N)CCC(=O)N	4	4	4	-1.3362	106.41	146.146
GRAS	GRAS175	OC(=O)C(N)CCC(O)=O	5	5	4	-0.73689997	100.62	147.12999
GRAS	GRAS176	OC(=O)C1NCCC1	3	3	1	-0.177	49.330002	115.132
GRAS	GRAS177	OC(=O)CC(C)C	2	2	2	1.1171	37.299999	102.133
GRAS	GRAS178	OC(=O)CCC(=O)C	3	2	3	0.4402	54.369999	116.116
GRAS	GRAS179	OC(=O)CCC=C	2	2	3	1.0372	37.299999	100.117
GRAS	GRAS180	OC(=O)CCCC	2	2	3	1.2612	37.299999	102.133
GRAS	GRAS181	OC(=O)\C(=C\C)\C	2	2	1	1.0372	37.299999	100.117
GRAS	GRAS182	OC(=O)\C=C(\C)/C	2	2	1	1.0372	37.299999	100.117
GRAS	GRAS183	OC(=O)\C=C\CC	2	2	2	1.0372	37.299999	100.117
GRAS	GRAS184	OC(C(=O)C)CC	2	1	2	0.34630001	37.299999	102.133
GRAS	GRAS185	OC(C(=O)NCCO)C	3	3	4	-1.5243	69.559998	133.147
GRAS	GRAS186	OC(C(C)C)C	1	1	1	1.0232	20.23	88.150002
GRAS	GRAS187	OC(C(O)CO)C(O)C=O	5	4	4	-2.7397001	97.989998	150.12999
GRAS	GRAS188	OC(CC)C=C	1	1	2	0.94330001	20.23	86.133995
GRAS	GRAS189	OC(CCC)C	1	1	2	1.1673	20.23	88.150002
GRAS	GRAS190	OCC(CC)C	1	1	2	1.0247999	20.23	88.150002
GRAS	GRAS191	OCCC(C)C	1	1	2	1.0247999	20.23	88.150002
GRAS	GRAS192	OCCCCC	1	1	3	1.1689	20.23	88.150002
GRAS	GRAS193	OC\C(=C\C)\C	1	1	1	0.94489998	20.23	86.133995
GRAS	GRAS194	OC\C=C(\C)/C	1	1	1	0.94489998	20.23	86.133995
GRAS	GRAS195	OC\C=C/CC	1	1	2	0.94489998	20.23	86.133995
GRAS	GRAS196	P(OCCNC(=O)C(O)C)(O)(O)=O	6	5	6	-2.4775	116.09	213.12599
GRAS	GRAS197	S(C(=O)C)CCC	1	0	3	1.6761	17.07	118.2
GRAS	GRAS198	S(C(=O)CCC)C	1	0	3	1.6761	17.07	118.2
GRAS	GRAS199	S(C(=S)C(C)C)C	1	0	2	2.3327999	32.09	134.267
GRAS	GRAS200	S(C(C(=O)C)C)C	1	0	2	1.3269	17.07	118.2
GRAS	GRAS201	S(C(CC=O)C)C	1	0	3	1.3269	17.07	118.2
GRAS	GRAS202	S(C)c1nccnc1	2	0	1	1.1985	25.780001	126.183
GRAS	GRAS203	S(CC(=O)CC)C	1	0	3	1.3285	17.07	118.2
GRAS	GRAS204	S(CC(OCC)=O)C	1	0	4	0.91250002	26.299999	134.19901
GRAS	GRAS205	S(CCC(=O)C(O)=O)C	3	2	4	0.39320001	54.369999	148.18199
GRAS	GRAS206	S(CCC(=O)C)C	1	0	3	1.3285	17.07	118.2
GRAS	GRAS207	S(CCC(N)C(O)=O)C	3	3	4	0.1514	63.32	149.214
GRAS	GRAS208	S(CCC(OC)=O)C	1	0	4	0.91250002	26.299999	134.19901
GRAS	GRAS209	S(CCCC=O)C	1	0	4	1.3285	17.07	118.2
GRAS	GRAS210	S(CCCCO)C	1	1	4	1.1219	20.23	120.216
GRAS	GRAS211	S(CCCN=C=S)C	2	0	4	1.8423001	44.450001	147.26601
GRAS	GRAS212	S(CCOC(=O)C)C	1	0	4	0.91250002	26.299999	134.19901
GRAS	GRAS213	S(SC)C(C=O)(C)C	1	0	3	1.9751	17.07	150.26601
GRAS	GRAS214	S(SCC)CCC	0	0	4	2.7976999	0	136.283
GRAS	GRAS215	S(SSCC)CCC	0	0	5	3.4459	0	168.349
GRAS	GRAS216	S(\C=C/CC)C	0	0	2	2.2730999	0	102.201
GRAS	GRAS217	S1CCC(=O)C1C	1	0	0	1.0809	17.07	116.184
GRAS	GRAS218	S1CCN=C1C(=O)C	2	0	1	0.72070003	29.43	129.183
GRAS	GRAS219	S=C=NC(CC)C	2	0	2	1.8877	44.450001	115.2
GRAS	GRAS220	S=C=NCC(C)C	2	0	2	1.7452	44.450001	115.2
GRAS	GRAS221	S=C=NCCC=C	2	0	3	1.6653	44.450001	113.184
GRAS	GRAS222	S=C=NCCCC	2	0	3	1.8893	44.450001	115.2
GRAS	GRAS223	SC(C(=O)C)CC	1	0	2	1.2838	55.869999	118.2
GRAS	GRAS224	SC(C(C)C)C	0	0	1	1.9607	38.799999	104.217
GRAS	GRAS225	SC(C(CO)C)C	1	1	2	0.93309999	59.029999	120.216
GRAS	GRAS226	SC(C(OCC)=O)C	1	0	3	0.8678	65.099998	134.19901
GRAS	GRAS227	SC(CC(=O)C)C	1	0	2	1.2838	55.869999	118.2
GRAS	GRAS228	SC(CC(OC)=O)C	1	0	3	0.8678	65.099998	134.19901
GRAS	GRAS229	SC(CC)CC	0	0	2	2.1048	38.799999	104.217
GRAS	GRAS230	SC(CCC)C	0	0	2	2.1048	38.799999	104.217
GRAS	GRAS231	SC(CCO)(C)C	1	1	2	1.0772001	59.029999	120.216
GRAS	GRAS232	SC(CCO)CC	1	1	3	1.0772001	59.029999	120.216
GRAS	GRAS233	SC1CCCC1	0	0	0	1.8588001	38.799999	102.201
GRAS	GRAS234	SC1CCOC1C	1	0	0	1.0936	48.029999	118.2
GRAS	GRAS235	SC=1CCOC=1C	1	0	0	1.568	48.029999	116.184
GRAS	GRAS236	SCC(C(O)C)C	1	1	2	0.93309999	59.029999	120.216
GRAS	GRAS237	SCC(CC)C	0	0	2	1.9622999	38.799999	104.217
GRAS	GRAS238	SCCC(C)C	0	0	2	1.9622999	38.799999	104.217
GRAS	GRAS239	SCCC(OCC)=O	1	0	4	0.86940002	65.099998	134.19901
GRAS	GRAS240	SCCCCC	0	0	3	2.1064	38.799999	104.217
GRAS	GRAS241	SC\C=C(\C)/C	0	0	1	1.8824	38.799999	102.201
GRAS	GRAS242	SCc1nccnc1	2	0	1	1.1727999	64.580002	126.183
GRAS	GRAS243	SCc1occc1	0	0	1	1.9758	51.939999	114.168
GRAS	GRAS244	Sc1ccoc1C	0	0	0	1.87672	51.939999	114.168
GRAS	GRAS245	n1ccncc1C	2	0	0	0.78501999	25.780001	94.116997
GRAS	GRAS246	o1cccc1C	0	0	0	1.58802	13.14	82.101997
GRAS	GRAS247	o1cccc1C=O	1	0	1	1.0921	30.209999	96.084999
GRAS	GRAS248	o1cccc1CO	1	1	1	1.0383	33.369999	98.100998
GRAS	GRAS249	s1c(cnc1C)C	1	0	0	1.75994	12.89	113.184
GRAS	GRAS250	s1c(ncc1OC)C	1	0	1	1.46012	22.120001	129.183
GRAS	GRAS251	s1cccc1CO	1	1	1	1.5068001	20.23	114.168
GRAS	GRAS252	s1ccnc1C(=O)C	2	0	1	1.3457	29.959999	127.167
GRAS	GRAS253	s1ccnc1OCC	1	0	2	1.5418	22.120001	129.183
GRAS	GRAS254	s1cnc(C)c1C	1	0	0	1.75994	12.89	113.184
GRAS	GRAS255	C(=C/C)/C(C)C	0	0	1	2.2184999	0	84.161995
GRAS	GRAS256	N(CC)(CC)CC	1	0	3	1.3480999	3.24	101.193
GRAS	GRAS257	N1CCCCC1C	1	1	0	1.1483999	12.03	99.176994
GRAS	GRAS258	NCCCCCC	1	1	4	1.5254	26.02	101.193
GRAS	GRAS259	O(C(=O)C(=O)C)CCC	2	0	4	0.52859998	43.369999	130.14299
GRAS	GRAS260	O(C(=O)C(C)C)CC	1	0	3	1.2055	26.299999	116.16
GRAS	GRAS261	O(C(=O)C(CC)C)C	1	0	3	1.2055	26.299999	116.16
GRAS	GRAS262	O(C(=O)C)CC(C)C	1	0	3	1.2055	26.299999	116.16
GRAS	GRAS263	O(C(=O)C)CCCC	1	0	4	1.3496	26.299999	116.16
GRAS	GRAS264	O(C(=O)CC(=O)C)CC	2	0	4	0.52859998	43.369999	130.14299
GRAS	GRAS265	O(C(=O)CC(C)C)C	1	0	3	1.2055	26.299999	116.16
GRAS	GRAS266	O(C(=O)CC(O)C)CC	2	1	4	0.3204	46.529999	132.159
GRAS	GRAS267	O(C(=O)CC)CC=C	1	0	4	1.1256	26.299999	114.144
GRAS	GRAS268	O(C(=O)CC)CCC	1	0	4	1.3496	26.299999	116.16
GRAS	GRAS269	O(C(=O)CCC(=O)C)C	2	0	4	0.52859998	43.369999	130.14299
GRAS	GRAS270	O(C(=O)CCC(OC)=O)C	2	0	5	0.1126	52.599998	146.142
GRAS	GRAS271	O(C(=O)CCC)CC	1	0	4	1.3496	26.299999	116.16
GRAS	GRAS272	O(C(=O)CCC=C)C	1	0	4	1.1256	26.299999	114.144
GRAS	GRAS273	O(C(=O)CCCC)C	1	0	4	1.3496	26.299999	116.16
GRAS	GRAS274	O(C(C(=O)C)C)C(=O)C	2	0	3	0.52700001	43.369999	130.14299
GRAS	GRAS275	O(C(C)C)C(=O)CC	1	0	3	1.348	26.299999	116.16
GRAS	GRAS276	O(C(CC)C)CC	1	0	3	1.8214	9.2299995	102.17699
GRAS	GRAS277	O(C(OC)CC(=O)C)C	3	0	4	0.5844	35.529999	132.159
GRAS	GRAS278	O(C(OCC)C)C(=O)C	2	0	4	0.93199998	35.529999	132.159
GRAS	GRAS279	O(C(OCC)C)CC	2	0	4	1.4054	18.459999	118.17599
GRAS	GRAS280	O(C)c1ncccc1	1	0	1	1.0901999	22.120001	109.128
GRAS	GRAS281	O(C)c1nccnc1C	2	0	1	0.79361999	35.009998	124.143
GRAS	GRAS282	O(CC)C(=O)\C=C\C	1	0	3	1.1256	26.299999	114.144
GRAS	GRAS283	O(CCC(C)C)C=O	1	0	4	1.2055	26.299999	116.16
GRAS	GRAS284	O(CCCCC)C=O	1	0	5	1.3496	26.299999	116.16
GRAS	GRAS285	O(C\C=C(\C)/C)C=O	1	0	3	1.1256	26.299999	114.144
GRAS	GRAS286	O1C(C(O)CO)C(O)=C(O)C1=O	5	4	2	-1.4074	107.22	176.12399
GRAS	GRAS287	O1C(C)C(=NC1C)C	2	0	0	1.212	21.59	113.16
GRAS	GRAS288	O1C(C)C(=O)C(O)=C1C	3	1	0	0.76370001	46.529999	128.127
GRAS	GRAS289	O1C(C)C(=O)C=C1C	2	0	0	0.87800002	26.299999	112.128
GRAS	GRAS290	O1C(C)C(C)=C(O)C1=O	2	1	0	0.76370001	46.529999	128.127
GRAS	GRAS291	O1C(CCC1=O)CC	1	0	1	1.102	26.299999	114.144
GRAS	GRAS292	O1C(CCCC1=O)C	1	0	0	1.102	26.299999	114.144
GRAS	GRAS293	O1C(OCC1C)(C)C	2	0	0	1.1578	18.459999	116.16
GRAS	GRAS294	O1C=CC(=O)C(O)=C1C	2	1	0	0.88889998	46.529999	126.111
GRAS	GRAS295	O1CC(CC)C(=O)C1=O	2	0	1	0.13850001	43.369999	128.127
GRAS	GRAS296	O=C(C(=O)C)CCC	2	0	3	0.94459999	34.139999	114.144
GRAS	GRAS297	O=C(C(=O)CC)CC	2	0	3	0.94459999	34.139999	114.144
GRAS	GRAS298	O=C(C(C)C)C(=O)C	2	0	2	0.80049998	34.139999	114.144
GRAS	GRAS299	O=C(C)C1=NCCC1	2	0	1	0.81019998	29.43	111.144
GRAS	GRAS300	O=C(C)c1[nH]ccc1	1	1	1	1.2173001	32.860001	109.128
GRAS	GRAS301	O=C(C)c1nccnc1	3	0	1	0.67919999	42.849998	122.127
GRAS	GRAS302	O=C(CCC)CC	1	0	3	1.7656	17.07	100.161
GRAS	GRAS303	O=C(\C=C(\C)/C)C	1	0	1	1.5416	17.07	98.144997
GRAS	GRAS304	O=C(\C=C\C)CC	1	0	2	1.5416	17.07	98.144997
GRAS	GRAS305	O=C1C=C(CC1)C	1	0	0	1.2956001	17.07	96.128998
GRAS	GRAS306	O=C1CCCC=C1	1	0	0	1.2956001	17.07	96.128998
GRAS	GRAS307	O=C1CCCCC1	1	0	0	1.5196	17.07	98.144997
GRAS	GRAS308	O=C1NCCCCC1	1	1	0	0.67659998	29.1	113.16
GRAS	GRAS309	O=CC(CC)CC	1	0	3	1.6215	17.07	100.161
GRAS	GRAS310	O=CC(CCC)C	1	0	3	1.6215	17.07	100.161
GRAS	GRAS311	O=CCCCCC	1	0	4	1.7656	17.07	100.161
GRAS	GRAS312	O=CCC\C=C\C	1	0	3	1.5416	17.07	98.144997
GRAS	GRAS313	O=CC\C=C\CC	1	0	3	1.5416	17.07	98.144997
GRAS	GRAS314	O=C\C(=C\CC)\C	1	0	2	1.5416	17.07	98.144997
GRAS	GRAS315	O=C\C=C\C(C)C	1	0	2	1.3975	17.07	98.144997
GRAS	GRAS316	O=C\C=C\CCC	1	0	3	1.5416	17.07	98.144997
GRAS	GRAS317	O=Cc1n(ccc1)C	1	0	1	1.1968	22	109.128
GRAS	GRAS318	OC(=O)C(=O)C(CC)C	3	2	3	0.68620002	54.369999	130.14299
GRAS	GRAS319	OC(=O)C(=O)CC(C)C	3	2	3	0.68620002	54.369999	130.14299
GRAS	GRAS320	OC(=O)C(CC)CC	2	2	3	1.5072	37.299999	116.16
GRAS	GRAS321	OC(=O)C(CCC)C	2	2	3	1.5072	37.299999	116.16
GRAS	GRAS322	OC(=O)C(N)C(CC)C	3	3	3	0.44440001	63.32	131.175
GRAS	GRAS323	OC(=O)C(N)CC(C)C	3	3	3	0.44440001	63.32	131.175
GRAS	GRAS324	OC(=O)C(N)CCCCN	4	4	5	-0.4727	89.339996	146.19
GRAS	GRAS325	OC(=O)C(N)CCCNC(N)=N	4	6	6	-1.33843	125.22	174.20399
GRAS	GRAS326	OC(=O)C(N)Cc1nc[nH]c1	5	5	3	-0.63593	92	155.157
GRAS	GRAS327	OC(=O)C(\C=C\C)C	2	2	2	1.2832	37.299999	114.144
GRAS	GRAS328	OC(=O)CC(C=C)C	2	2	3	1.2832	37.299999	114.144
GRAS	GRAS329	OC(=O)CC(CC)C	2	2	3	1.5072	37.299999	116.16
GRAS	GRAS330	OC(=O)CCC(C)C	2	2	3	1.5072	37.299999	116.16
GRAS	GRAS331	OC(=O)CCCCC	2	2	4	1.6513	37.299999	116.16
GRAS	GRAS332	OC(=O)CCCCC(O)=O	4	4	5	0.71600002	74.599998	146.142
GRAS	GRAS333	OC(=O)C\C(=C/C(O)=O)\C(O)=O	6	6	4	-0.44330001	111.9	174.108
GRAS	GRAS334	OC(=O)C\C=C/CC	2	2	3	1.4273	37.299999	114.144
GRAS	GRAS335	OC(=O)C\C=C\CC	2	2	3	1.4273	37.299999	114.144
GRAS	GRAS336	OC(=O)\C(=C\CC)\C	2	2	2	1.4273	37.299999	114.144
GRAS	GRAS337	OC(=O)\C=C\C(C)C	2	2	2	1.2832	37.299999	114.144
GRAS	GRAS338	OC(=O)\C=C\C=C\C	2	2	2	1.2033	37.299999	112.128
GRAS	GRAS339	OC(=O)\C=C\CCC	2	2	3	1.4273	37.299999	114.144
GRAS	GRAS340	OC(C(O)C(O)C)C(O)C=O	5	4	4	-2.3512001	97.989998	164.157
GRAS	GRAS341	OC(C(O)C(O)CO)C(O)CO	6	6	5	-3.5854001	121.38	182.172
GRAS	GRAS342	OC(CCC)C=C	1	1	3	1.3334	20.23	100.161
GRAS	GRAS343	OC(CCC)CC	1	1	3	1.5574	20.23	102.17699
GRAS	GRAS344	OC1=CCCCC1=O	2	1	0	1.1813	37.299999	112.128
GRAS	GRAS345	OC=1C(=O)CCC=1C	2	1	0	1.1813	37.299999	112.128
GRAS	GRAS346	OCC(=O)CC(C)C	2	1	3	0.59390002	37.299999	116.16
GRAS	GRAS347	OCCC(CC)C	1	1	3	1.4148999	20.23	102.17699
GRAS	GRAS348	OCCCCC=C	1	1	4	1.335	20.23	100.161
GRAS	GRAS349	OCCCCCC	1	1	4	1.559	20.23	102.17699
GRAS	GRAS350	OCCC\C=C\C	1	1	3	1.335	20.23	100.161
GRAS	GRAS351	OCC\C=C\CC	1	1	3	1.335	20.23	100.161
GRAS	GRAS352	OC\C=C/CCC	1	1	3	1.335	20.23	100.161
GRAS	GRAS353	OC\C=C\C=C\C	1	1	2	1.1109999	20.23	98.144997
GRAS	GRAS354	OC\C=C\CCC	1	1	3	1.335	20.23	100.161
GRAS	GRAS355	Oc1cc(O)ccc1	2	2	0	1.0978	40.459999	110.112
GRAS	GRAS356	S(C(=O)C(CC)C)C	1	0	3	1.9220999	17.07	132.22701
GRAS	GRAS357	S(C(=O)C(OC(=O)C)C)C	2	0	4	0.8276	43.369999	162.209
GRAS	GRAS358	S(C(=O)CC(C)C)C	1	0	3	1.9220999	17.07	132.22701
GRAS	GRAS359	S(C(=O)CC)CC=C	1	0	4	1.8422	17.07	130.211
GRAS	GRAS360	S(C(=O)CNC(=O)C)CC	2	1	5	0.40220001	46.169998	161.22501
GRAS	GRAS361	S(C(=O)c1occc1)C	1	0	2	1.7828	30.209999	142.17799
GRAS	GRAS362	S(C(CC(=O)C)C)C	1	0	3	1.717	17.07	132.22701
GRAS	GRAS363	S(C(CC(OC)=O)C)C	1	0	4	1.301	26.299999	148.226
GRAS	GRAS364	S(C(CCO)C)CC	1	1	4	1.5104001	20.23	134.243
GRAS	GRAS365	S(C(S)CC)C(S)CC	0	0	4	3.0513999	77.599998	182.37601
GRAS	GRAS366	S(C)c1ccoc1C	0	0	1	2.3099201	13.14	128.19499
GRAS	GRAS367	S(C)c1nc(cnc1)C	2	0	1	1.50692	25.780001	140.21001
GRAS	GRAS368	S(C)c1ncc(nc1)C	2	0	1	1.50692	25.780001	140.21001
GRAS	GRAS369	S(C)c1nccnc1C	2	0	1	1.50692	25.780001	140.21001
GRAS	GRAS370	S(C)c1oc(cc1)C	0	0	1	2.3099201	13.14	128.19499
GRAS	GRAS371	S(C/C(=C\C)/C=O)C	1	0	3	1.4946001	17.07	130.211
GRAS	GRAS372	S(CC(N)C(O)=O)CC=C	3	3	5	0.3175	63.32	161.22501
GRAS	GRAS373	S(CC=C)CC=C	0	0	4	2.0915999	0	114.212
GRAS	GRAS374	S(CCC(OCC)=O)C	1	0	5	1.3026	26.299999	148.226
GRAS	GRAS375	S(CCCC(OC)=O)C	1	0	5	1.3026	26.299999	148.226
GRAS	GRAS376	S(CCCCN=C=S)C	2	0	5	2.2323999	44.450001	161.293
GRAS	GRAS377	S(CCCOC(=O)C)C	1	0	5	1.3026	26.299999	148.226
GRAS	GRAS378	S(CCCOC(=O)CS)C	1	0	6	1.2125	65.099998	180.29201
GRAS	GRAS379	S(COC(=O)CCC)C	1	0	5	1.6502	26.299999	148.226
GRAS	GRAS380	S(C\C(=C\C)\C)C	0	0	2	2.3155999	0	116.228
GRAS	GRAS381	S(Cc1occc1)C	0	0	2	2.4089999	13.14	128.19499
GRAS	GRAS382	S(Cc1occc1)C=O	1	0	3	1.9694	30.209999	142.17799
GRAS	GRAS383	S(SC(C)C)C(C)C	0	0	3	3.1846001	0	150.31
GRAS	GRAS384	S(SC)C(C(OCC)=O)C	1	0	5	1.9492	26.299999	180.29201
GRAS	GRAS385	S(SC)CCC(C)C	0	0	4	3.0437	0	150.31
GRAS	GRAS386	S(SC)CCCCC	0	0	5	3.1877999	0	150.31
GRAS	GRAS387	S(SC)Cc1occc1	0	0	3	3.0572	13.14	160.261
GRAS	GRAS388	S(SC)c1ccoc1C	0	0	2	2.9581201	13.14	160.261
GRAS	GRAS389	S(SCC)CCCC	0	0	5	3.1877999	0	150.31
GRAS	GRAS390	S(SCC=C)CC=C	0	0	5	2.7398	0	146.278
GRAS	GRAS391	S(SCC=C)CCC	0	0	5	2.9638	0	148.29401
GRAS	GRAS392	S(SCCC)(=O)(=O)CCC	2	0	5	1.8694	34.139999	182.308
GRAS	GRAS393	S(SCCC)CCC	0	0	5	3.1877999	0	150.31
GRAS	GRAS394	S(SSC(C)C)C(C)C	0	0	4	3.8327999	0	182.37601
GRAS	GRAS395	S(SSCC=C)CC=C	0	0	6	3.388	0	178.34401
GRAS	GRAS396	S(SSCCC)CCC	0	0	6	3.836	0	182.37601
GRAS	GRAS397	S(SSSSSSCC=C)CC=C	0	0	10	5.9808002	0	306.608
GRAS	GRAS398	S(S\C=C\C(C)C)C	0	0	3	3.1673	0	148.29401
GRAS	GRAS399	S(\C=C/C(OCC)=O)C	1	0	4	1.4262	26.299999	146.21001
GRAS	GRAS400	S(\C=C/C)\C=C/C	0	0	2	2.7867999	0	114.212
GRAS	GRAS401	S(\C=C/C)\C=C\C	0	0	2	2.7867999	0	114.212
GRAS	GRAS402	S(\C=C\C(OCC)=O)C	1	0	4	1.4262	26.299999	146.21001
GRAS	GRAS403	S(\C=C\C)\C=C\C	0	0	2	2.7867999	0	114.212
GRAS	GRAS404	S1C(NC(SC1C)C)C	1	1	0	2.0940001	12.03	163.30901
GRAS	GRAS405	S1C(SSC1CC)CC	0	0	2	3.5868001	0	180.36
GRAS	GRAS406	S1C=C(NCC1)C(=O)C	1	1	1	0.75319999	29.1	143.21001
GRAS	GRAS407	S1CC(=NC1CC)C	1	0	1	1.9302	12.36	129.22701
GRAS	GRAS408	S1CC(SCC1(O)C)(O)C	2	2	0	0.88340002	40.459999	180.29201
GRAS	GRAS409	S1CCN=C1C(=O)CC	2	0	2	1.1108	29.43	143.21001
GRAS	GRAS410	S1SC(SSC1CC)CC	0	0	2	4.2350001	0	212.42601
GRAS	GRAS411	S=C=NCCC(C)C	2	0	3	2.1352999	44.450001	129.22701
GRAS	GRAS412	S=C=NCCCC=C	2	0	4	2.0553999	44.450001	127.211
GRAS	GRAS413	S=C=NCCCCC	2	0	4	2.2794001	44.450001	129.22701
GRAS	GRAS414	SC(C(C=O)C)CC	1	0	3	1.5298001	55.869999	132.22701
GRAS	GRAS415	SC(C(CO)C)CC	1	1	3	1.3232	59.029999	134.243
GRAS	GRAS416	SC(C(OCC)=O)(C)C	1	0	3	1.2579	65.099998	148.226
GRAS	GRAS417	SC(C(OCCC)=O)C	1	0	4	1.2579	65.099998	148.226
GRAS	GRAS418	SC(CC(=O)C)(C)C	1	0	2	1.6739	55.869999	132.22701
GRAS	GRAS419	SC(CC(O)C)(C)C	1	1	2	1.4657	59.029999	134.243
GRAS	GRAS420	SC(CC(OCC)=O)C	1	0	4	1.2579	65.099998	148.226
GRAS	GRAS421	SC(CCC)(CO)C	1	1	3	1.4673001	59.029999	134.243
GRAS	GRAS422	SC(CCC)CC=O	1	0	4	1.6739	55.869999	132.22701
GRAS	GRAS423	SC(CCC)CCO	1	1	4	1.4673001	59.029999	134.243
GRAS	GRAS424	SC(CCOC(=O)C)C	1	0	4	1.2579	65.099998	148.226
GRAS	GRAS425	SC(CCOC)(C)C	1	0	3	1.7313	48.029999	134.243
GRAS	GRAS426	SC(CCOC=O)(C)C	1	0	4	1.2579	65.099998	148.226
GRAS	GRAS427	SC1CC(OC1C)C	1	0	0	1.4821	48.029999	132.22701
GRAS	GRAS428	SCCCCCC	0	0	4	2.4965	38.799999	118.244
GRAS	GRAS429	SCCCCCCS	0	0	5	2.4064	77.599998	150.31
GRAS	GRAS430	SCCc1nccnc1	2	0	2	0.94887	64.580002	140.21001
GRAS	GRAS431	SCc1ncccc1	1	0	1	1.7778	51.689999	125.195
GRAS	GRAS432	SCc1oc(cc1)C	0	0	1	2.28422	51.939999	128.19499
GRAS	GRAS433	Sc1cc(oc1C)C	0	0	0	2.1851399	51.939999	128.19499
GRAS	GRAS434	Sc1ccccc1	0	0	0	1.9753	38.799999	110.18
GRAS	GRAS435	n1c(cncc1C)C	2	0	0	1.0934401	25.780001	108.144
GRAS	GRAS436	n1cc(ncc1C)C	2	0	0	1.0934401	25.780001	108.144
GRAS	GRAS437	n1ccnc(C)c1C	2	0	0	1.0934401	25.780001	108.144
GRAS	GRAS438	n1ccncc1CC	2	0	1	1.03897	25.780001	108.144
GRAS	GRAS439	o1c(C)c(nc1C)C	1	0	0	1.59986	26.030001	111.144
GRAS	GRAS440	o1c(ccc1C)C	0	0	0	1.89644	13.14	96.128998
GRAS	GRAS441	o1c(ccc1C)C=O	1	0	1	1.40052	30.209999	110.112
GRAS	GRAS442	o1c(ccc1C)CO	1	1	1	1.34672	33.369999	112.128
GRAS	GRAS443	o1cccc1C(=O)C	1	0	1	1.4822	30.209999	110.112
GRAS	GRAS444	o1cccc1C(OC)=O	1	0	2	1.0662	39.439999	126.111
GRAS	GRAS445	o1cccc1CC	0	0	1	1.84197	13.14	96.128998
GRAS	GRAS446	o1cccc1COC	1	0	2	1.6924	22.370001	112.128
GRAS	GRAS447	o1cccc1COC=O	1	0	3	1.219	39.439999	126.111
GRAS	GRAS448	s1c(C)c(nc1C)C	1	0	0	2.0683601	12.89	127.211
GRAS	GRAS449	s1c(ccc1C)C=O	1	0	1	1.86902	17.07	126.179
GRAS	GRAS450	s1c(cnc1C)CC	1	0	1	2.01389	12.89	127.211
GRAS	GRAS451	s1cc(C)c(c1)C	0	0	0	2.3649399	0	112.196
GRAS	GRAS452	s1cc(cc1)CSC	0	0	2	2.8775001	0	144.26201
GRAS	GRAS453	s1cc(nc1CC)C	1	0	1	2.01389	12.89	127.211
GRAS	GRAS454	s1cccc1C(S)C	0	0	1	2.8343999	38.799999	144.26201
GRAS	GRAS455	s1ccnc1C(=O)CC	2	0	2	1.7358	29.959999	141.194
GRAS	GRAS456	s1cnc(C)c1C=C	1	0	1	2.0945201	12.89	125.195
GRAS	GRAS457	s1cnc(C)c1CCO	2	1	2	0.98628998	33.119999	143.21001
GRAS	GRAS458	C1=CCCC=C1C	0	0	0	2.2827001	0	94.156998
GRAS	GRAS459	O(C(=O)C(=O)C(CC)C)C	2	0	4	0.77460003	43.369999	144.17
GRAS	GRAS460	O(C(=O)C(C(O)C)C)CC	2	1	4	0.56639999	46.529999	146.18599
GRAS	GRAS461	O(C(=O)C(C)C)CCC	1	0	4	1.5956	26.299999	130.187
GRAS	GRAS462	O(C(=O)C(CC)C)CC	1	0	4	1.5956	26.299999	130.187
GRAS	GRAS463	O(C(=O)C(CCC)C)C	1	0	4	1.5956	26.299999	130.187
GRAS	GRAS464	O(C(=O)C(O)(CC)C)CC	2	1	4	0.7105	46.529999	146.18599
GRAS	GRAS465	O(C(=O)C(O)C)CCCC	2	1	5	0.7105	46.529999	146.18599
GRAS	GRAS466	O(C(=O)C(O)CC(C)C)C	2	1	4	0.56639999	46.529999	146.18599
GRAS	GRAS467	O(C(=O)C)CC(CC)C	1	0	4	1.5956	26.299999	130.187
GRAS	GRAS468	O(C(=O)C)CCC(C)=C	1	0	4	1.5157	26.299999	128.17099
GRAS	GRAS469	O(C(=O)C)CCC(C)C	1	0	4	1.5956	26.299999	130.187
GRAS	GRAS470	O(C(=O)C)C\C=C(\C)/C	1	0	3	1.5157	26.299999	128.17099
GRAS	GRAS471	O(C(=O)CC(C)C)CC	1	0	4	1.5956	26.299999	130.187
GRAS	GRAS472	O(C(=O)CC(O)CCC)C	2	1	5	0.7105	46.529999	146.18599
GRAS	GRAS473	O(C(=O)CC(OCC)=O)CC	2	0	6	0.50269997	52.599998	160.16899
GRAS	GRAS474	O(C(=O)CC)CC(C)C	1	0	4	1.5956	26.299999	130.187
GRAS	GRAS475	O(C(=O)CC)CCCC	1	0	5	1.7397	26.299999	130.187
GRAS	GRAS476	O(C(=O)CCC(=O)C)CC	2	0	5	0.91869998	43.369999	144.17
GRAS	GRAS477	O(C(=O)CCC(C)C)C	1	0	4	1.5956	26.299999	130.187
GRAS	GRAS478	O(C(=O)CCC)CC(O)C	2	1	5	0.7105	46.529999	146.18599
GRAS	GRAS479	O(C(=O)CCC)CC=C	1	0	5	1.5157	26.299999	128.17099
GRAS	GRAS480	O(C(=O)CCC)CCC	1	0	5	1.7397	26.299999	130.187
GRAS	GRAS481	O(C(=O)CCC=C)CC	1	0	5	1.5157	26.299999	128.17099
GRAS	GRAS482	O(C(=O)CCCC)CC	1	0	5	1.7397	26.299999	130.187
GRAS	GRAS483	O(C(=O)CCCCC)C	1	0	5	1.7397	26.299999	130.187
GRAS	GRAS484	O(C(=O)C\C=C/CC)C	1	0	4	1.5157	26.299999	128.17099
GRAS	GRAS485	O(C(=O)C\C=C\CC)C	1	0	4	1.5157	26.299999	128.17099
GRAS	GRAS486	O(C(=O)\C=C\C=C\C)C	1	0	3	1.2917	26.299999	126.155
GRAS	GRAS487	O(C(=O)\C=C\CCC)C	1	0	4	1.5157	26.299999	128.17099
GRAS	GRAS488	O(C(=O)c1cccnc1)C	2	0	2	0.8682	39.189999	137.138
GRAS	GRAS489	O(C(C)C)C(=O)C(C)C	1	0	3	1.594	26.299999	130.187
GRAS	GRAS490	O(C(C)C)C(=O)CCC	1	0	4	1.7381001	26.299999	130.187
GRAS	GRAS491	O(C(C)C)C(OCC)C	2	0	4	1.7939	18.459999	132.203
GRAS	GRAS492	O(C(CCC)C)C(=O)C	1	0	4	1.7381001	26.299999	130.187
GRAS	GRAS493	O(C(COC(=O)C)C)C(=O)C	2	0	5	0.5011	52.599998	160.16899
GRAS	GRAS494	O(C)c1ccccc1	1	0	1	1.6952	9.2299995	108.14
GRAS	GRAS495	O(C)c1nc(cnc1)CC	2	0	2	1.04757	35.009998	138.17
GRAS	GRAS496	O(C)c1ncc(nc1)CC	2	0	2	1.04757	35.009998	138.17
GRAS	GRAS497	O(C)c1nccnc1CC	2	0	2	1.04757	35.009998	138.17
GRAS	GRAS498	O(C=O)C1CCCCC1	1	0	2	1.4921	26.299999	128.17099
GRAS	GRAS499	O(CC)C(=O)\C(=C\C)\C	1	0	3	1.5157	26.299999	128.17099
GRAS	GRAS500	O(CC)C\C=C(\C)/C	1	0	3	1.9891	9.2299995	114.188
GRAS	GRAS501	O(CC)c1nccnc1C	2	0	2	1.18372	35.009998	138.17
GRAS	GRAS502	O(CC=C)C(=O)\C=C\C	1	0	4	1.2917	26.299999	126.155
GRAS	GRAS503	O(CCCCCC)C	1	0	5	2.2131	9.2299995	116.20399
GRAS	GRAS504	O(CCCCCC)C=O	1	0	6	1.7397	26.299999	130.187
GRAS	GRAS505	O(CC\C=C\CC)C=O	1	0	5	1.5157	26.299999	128.17099
GRAS	GRAS506	O(C\C=C/CCC)C=O	1	0	5	1.5157	26.299999	128.17099
GRAS	GRAS507	O1C(C)C(=O)C(O)=C1CC	3	1	1	1.1538	46.529999	142.15399
GRAS	GRAS508	O1C(C)C(=O)C(OC)=C1C	3	0	1	0.85210001	35.529999	142.15399
GRAS	GRAS509	O1C(C)C(CCC1=O)C	1	0	0	1.348	26.299999	128.17099
GRAS	GRAS510	O1C(CC)C(C)=C(O)C1=O	2	1	1	1.1538	46.529999	142.15399
GRAS	GRAS511	O1C(CCC1=O)(C=C)C	1	0	1	1.2681	26.299999	126.155
GRAS	GRAS512	O1C(CCC1=O)CCC	1	0	2	1.4921	26.299999	128.17099
GRAS	GRAS513	O1C(CCCC)C1C=O	2	0	4	1.1429	29.6	128.17099
GRAS	GRAS514	O1C(COC1C(C)C)C	2	0	1	1.4038	18.459999	130.187
GRAS	GRAS515	O1C(OCC1C)(C(O)C)C	3	1	1	0.5187	38.689999	146.18599
GRAS	GRAS516	O1C=CC(=O)C(O)=C1CC	2	1	1	1.279	46.529999	140.138
GRAS	GRAS517	O1CCCC1COC(=O)C	2	0	3	0.72850001	35.529999	144.17
GRAS	GRAS518	O=C(C(=O)C)CC(C)C	2	0	3	1.1906	34.139999	128.17099
GRAS	GRAS519	O=C(C(=O)C)CCCC	2	0	4	1.3347	34.139999	128.17099
GRAS	GRAS520	O=C(C)c1cccnc1	2	0	1	1.2842	29.959999	121.139
GRAS	GRAS521	O=C(C)c1n(ccc1)C	1	0	1	1.5869	22	123.155
GRAS	GRAS522	O=C(C)c1nc(ncc1)C	3	0	1	0.98762	42.849998	136.15399
GRAS	GRAS523	O=C(C)c1ncccc1	2	0	1	1.2842	29.959999	121.139
GRAS	GRAS524	O=C(C)c1nccnc1C	3	0	1	0.98762	42.849998	136.15399
[truncated: 6,725 more rows]
